# Supplementary material for: Comparative genomic analysis of Paenibacillus sp. SSG-1 and its closely related strains reveals the effect of glycometabolism on environmental adaptation
Source: Sci Rep. 2017 Jul 18;7:5720. doi: 10.1038/s41598-017-06160-9 (PMC5516027; doi:10.1038/s41598-017-06160-9)
Supplement: Supplementary file 2 — Supplementary Dataset [file 41598_2017_6160_MOESM2_ESM.xls]

## Sheet: Dataset S1
Dataset S1. The information on the strains used in the present study
Strain	Abbreviation	Isolate source	NCBI assembly accession	Status	Sequence number	Size of genome (Mb)	G+C content	#Protein-coding sequences (>50 aa)
Paenibacillus sp. SSG-1	P. sp. SSG-1	Soil		Scaffold	8	7.56	0.5305	6659
Paenibacillus sp. Aloe-11	P. sp. Aloe-11	Root of Aloe chinensis	GCF_000245715.1	Scaffold	52	5.81	0.4662	4735
Paenibacillus sp. AT5 (Paenibacillus ihumii)	P. sp. AT5	Stool sample from a morbidly obese French patient	GCF_001403875.1	Scaffold	12	5.92	0.502	4912
Paenibacillus sp. D9	P. sp. D9	Diesel contaminated soil	GCF_001188365.1	Scaffold	7	5.65	0.5814	4803
Paenibacillus sp. FJAT-22460	P. sp. FJAT-22460	Soil	GCF_001277345.1	Scaffold	9	6.2	0.4701	5369
Paenibacillus sp. FSL H7-0357	P. sp. FSL-H7-0357	Pasteurized 2% fat milk	GCF_000758525.1	Completet	1	7.69	0.4914	6543
Paenibacillus sp. FSL H7-0737	P. sp. FSL-H7-0737	Pasteurized 2% fat milk	GCF_000758545.1	Completet	1	6.77	0.4369	5705
Paenibacillus sp. FSL P4-0081	P. sp. FSL-P4-0081	Heat treated raw milk	GCF_000758565.1	Completet	1	8.42	0.5107	6910
Paenibacillus sp. FSL R5-0345	P. sp. FSL-R5-0345	Pasteurized 2% fat milk	GCF_000758585.1	Completet	1	6.79	0.4366	5775
Paenibacillus sp. FSL R5-0912	P. sp. FSL-R5-0912	Pasteurized 2% fat milk	GCF_000758605.1	Completet	1	7.72	0.5108	6338
Paenibacillus sp. FSL R7-0273	P. sp. FSL-R7-0273	Pasteurized 2% fat milk	GCF_000758625.1	Completet	1	7.29	0.519	6047
Paenibacillus sp. FSL R7-0331	P. sp. FSL-R7-0331	Pasteurized 2% fat milk	GCF_000758645.1	Completet	1	6.93	0.5123	5811
Paenibacillus sp. GD11	P. sp. GD11	Human faece	GCF_000455265.1	Scaffold	9	5.58	0.491	4792
Paenibacillus sp. HGH0039	P. sp. HGH0039		GCF_000411255.1	Scaffold	5	6.36	0.5292	5532
Paenibacillus sp. HW567	P. sp. HW567		GCF_000374185.1	Scaffold	1	6.84	0.5065	5698
Paenibacillus sp. IHBB 10380	P. sp. IHBB-10380	Soil of glacier	GCF_000949425.1	Completet	1	5.77	0.4134	4945
Paenibacillus sp. J14	P. sp. J14	Rhizosphere	GCF_000518465.1	Scaffold	112	4.86	0.5177	4228
Paenibacillus sp. JDR-2	P. sp. JDR-2	wafers cut from live stems of sweet gum	GCF_000023585.1	Completet	1	7.18	0.5028	6123
Paenibacillus sp. oral taxon 786 str. D14	P. sp. D14	Human oral cavity	GCF_000159955.1	Scaffold	75	5.1	0.5203	4232
Paenibacillus sp. Root444D2	P. sp. Root444D2	Root of Arabidopsis thaliana	GCF_001426375.1	Scaffold	53	8.12	0.4466	6944
Paenibacillus sp. Root52	P. sp. Root52	Root of Arabidopsis thaliana	GCF_001426865.1	Scaffold	34	6.63	0.4449	5784
Paenibacillus sp. Soil522	P. sp. Soil522	Greenhouse soil	GCF_001428245.1	Scaffold	120	6.4	0.4714	5574
Paenibacillus sp. Soil750	P. sp. Soil750	Greenhouse soil	GCF_001428045.1	Scaffold	44	8.32	0.4498	6821
Paenibacillus sp. Soil766	P. sp. Soil766	Greenhouse soil	GCF_001428105.1	Scaffold	60	8.26	0.4507	6704
Paenibacillus sp. Soil787	P. sp. Soil787	Greenhouse soil	GCF_001429545.1	Scaffold	48	7.66	0.4448	6423
Paenibacillus sp. UNC217MF	P. sp. UNC217MF		GCF_000686865.1	Scaffold	46	6.47	0.4658	5419
Paenibacillus sp. UNC451MF	P. sp. UNC451MF		GCF_000686845.1	Scaffold	73	7.49	0.4604	6440
Paenibacillus sp. UNCCL52	P. sp. UNCCL52		GCF_000686825.1	Scaffold	35	5.91	0.4562	4928
Paenibacillus sp. URHA0014	P. sp. URHA0014		GCF_000620565.1	Scaffold	39	7.37	0.4511	6193
Paenibacillus sp. Y412MC10	P. sp. Y412MC10	Obsidian hot spring	GCF_000024685.1	Completet	1	7.12	0.5124	6146
Paenibacillus alginolyticus DSM 5050	P. alginolyticus DSM5050	Soil	GCF_000422905.1	Scaffold	214	8.33	0.4482	7278
Paenibacillus algorifonticola XJ259	P. algorifonticola XJ259	Cold spring	GCF_000971975.1	Scaffold	101	7.5	0.484	6352
Paenibacillus assamensis DSM 18201	P. assamensis DSM18201	Fresh water	GCF_000422445.1	Scaffold	32	5.03	0.4328	4227
Paenibacillus barengoltzii G22	P. barengoltzii G22	Mouse Ceca	GCF_000403375.2	Scaffold	5	4.78	0.5193	4141
Paenibacillus beijingensis DSM 24997	P. beijingensis DSM24997	Jujube rhizosphere soil	GCF_000961095.1	Completet	1	5.75	0.5254	4926
Paenibacillus borealis DSM 13188	P. borealis DSM13188	Norway spruce forest humus	GCF_000758665.1	Completet	1	8.16	0.5139	6691
Paenibacillus chondroitinus OK414	P. chondroitinus OK414	Soil	GCF_000799595.1	Scaffold	101	8.7	0.4443	7522
Paenibacillus daejeonensis DSM 15491	P. daejeonensis DSM15491	Soil	GCF_000378385.1	Scaffold	36	7.46	0.5327	6233
Paenibacillus dauci H9	P. dauci H9	Carrot	GCF_000971985.1	Scaffold	19	5.45	0.465	4503
Paenibacillus durus ATCC 35681	P. durus ATCC35681	Wheat roots	GCF_000993825.1	Completet	1	5.58	0.51	4988
Paenibacillus durus DSM 1735	P. durus DSM1735	marine sediment	GCF_000756615.1	Completet	1	6.04	0.5081	5110
Paenibacillus fonticola DSM 21315	P. fonticola DSM21315	Warm spring	GCF_000381905.1	Scaffold	62	6.31	0.4768	5354
Paenibacillus ginsengihumi DSM 21568	P. ginsengihumi DSM21568	Soil of a ginseng field	GCF_000380965.1	Scaffold	144	5.68	0.5708	4799
Paenibacillus graminis DSM 15220	P. graminis DSM15220	Maize rhizosphere soil	GCF_000758705.1	Completet	1	7.17	0.5057	5977
Paenibacillus harenae DSM 16969	P. harenae DSM16959	Desert sand sample	GCF_000422465.1	Scaffold	28	6.97	0.5069	5978
Paenibacillus larvae subsp. larvae DSM 25430	P. larvae DSM25430	AFB-diseased colony	GCF_000511405.1	Completet	1	4.05	0.4498	3668
Paenibacillus macerans 8244	P. macerans 8244	Soil	GCF_000746875.1	Scaffold	1	7.34	0.5257	6159
Paenibacillus massiliensis DSM 16942	P. massiliensis DSM16942	Human blood sample	GCF_000377505.1	Scaffold	36	6.39	0.485	5255
Paenibacillus mucilaginosus 3016	P. mucilaginosus 3016	Rhizosphere soil	GCF_000250655.1	Completet	1	8.74	0.5831	6696
Paenibacillus mucilaginosus K02	P. mucilaginosus K02	Soil	GCF_000258535.2	Completet	1	8.82	0.5826	7011
Paenibacillus mucilaginosus KNP414	P. mucilaginosus KNP414	Soil	GCF_000218915.1	Completet	1	8.66	0.5838	6910
Paenibacillus odorifer DSM 15391	P. odorifer DSM15391	Soil from wheat roots	GCF_000758725.1	Completet	1	6.81	0.4421	5745
Paenibacillus panacisoli DSM 21345	P. panacisoli DSM21345	Soil of a ginseng field	GCF_000426545.1	Scaffold	43	6.33	0.4827	5339
Paenibacillus pasadenensis DSM 19293	P. pasadenensis DSM19293	Clean room floor	GCF_000422485.1	Scaffold	49	5.71	0.6327	4587
Paenibacillus peoriae HS311	P. peoriae HS311	Soil	GCF_001272655.1	Completet	1	6.01	0.4572	4959
Paenibacillus peoriae KCTC 3763	P. peoriae KCTC3763	Rhizosphere	GCF_000236805.1	Scaffold	48	5.74	0.4648	4828
Paenibacillus pinihumi DSM 23905	P. pinihumi DSM23905	Rhizosphere of Pine trees	GCF_000422505.1	Scaffold	45	6.76	0.4858	5783
Paenibacillus polymyxa A18	P. polymyxa A18	Termite gut	GCF_000809185.1	Scaffold	29	5.72	0.4531	4776
Paenibacillus polymyxa ATCC 842	P. polymyxa ATCC842	Rhizosphere of spring wheat	GCF_000217775.1	Scaffold	13	5.9	0.4493	5125
Paenibacillus polymyxa CF05	P. polymyxa CF05	Interior of Cryptomeria fortunei	GCF_000785455.1	Completet	1	5.76	0.4548	4710
Paenibacillus polymyxa CR1	P. polymyxa CR1	Rhizosphere of degrading corn stalks	GCF_000507205.3	Completet	1	6.02	0.4558	5025
Paenibacillus polymyxa E681	P. polymyxa E681	Rhizosphere of barley	GCF_000146875.3	Completet	1	5.39	0.4579	4523
Paenibacillus polymyxa EBL06	P. polymyxa EBL06	Wheat Phyllosphere	GCF_000955925.1	Scaffold	45	5.68	0.4559	4755
Paenibacillus polymyxa M1	P. polymyxa M1	wheat root tissue	GCF_000237325.1	Completet	1	5.86	0.4516	5062
Paenibacillus polymyxa Sb3-1	P. polymyxa Sb3-1	Agricultural soil	GCF_000819665.1	Completet	1	5.6	0.4551	4631
Paenibacillus polymyxa SC2	P. polymyxa SC2	Rhizosphere of pepper	GCF_000164985.3	Completet	1	5.73	0.4524	4893
Paenibacillus polymyxa SQR-21	P. polymyxa SQR-21	Rhizosphere of watermelon	GCF_000597985.1	Completet	1	5.83	0.4564	4763
Paenibacillus riograndensis SBR5	P. riograndensis SBR5	Soil of wheat field	GCF_000981585.1	Completet	1	7.92	0.5097	6462
Paenibacillus sabinae T27	P. sabinae T27	Rhizosphere soil	GCF_000612505.1	Completet	1	5.27	0.5264	4630
Paenibacillus sanguinis DSM 16941	P. sanguinis DSM16941	Human blood sample	GCF_000374825.1	Scaffold	36	4.8	0.4931	4234
Paenibacillus senegalensis JC66	P. senegalensis JC66	fecal flora of a healthy patient	GCF_000285515.1	Scaffold	96	5.61	0.4821	4645
Paenibacillus stellifer DSM 14472	P. stellifer DSM14472	Food-packaging paperboard	GCF_000758685.1	Completet	1	5.66	0.5354	4894
Paenibacillus taiwanensis DSM 18679	P. taiwanensis DSM18679	Farmland soil	GCF_000425125.1	Scaffold	20	5.25	0.4483	4416
Paenibacillus terrae HPL-003	P. terrae HPL-003	Soil found in forest residue	GCF_000235585.1	Completet	1	6.08	0.4677	5131
Paenibacillus terrigena DSM 21567	P. terrigena DSM21567	Coastal soil	GCF_000374845.1	Scaffold	40	6.36	0.4608	5601
Paenibacillus wulumuqiensis Y24	P. wulumuqiensis Y24	Raw yak milk	GCF_000971965.1	Scaffold	33	5.24	0.4919	4376
Bacillus subtilis subsp. subtilis str. 168	B. subtilis 168	Soil	AL009126.3	Completet	1	4.22	0.4351	4108

## Sheet: Dataset S2
Dataset 2. The pairwise identity of 16S rDNA
Strain	B. subtilis 168	P. sp. IHBB-10380	P. sp. AT5	P. sp. Aloe-11	P. sp. D14	P. sp. D9	P. sp. FJAT-22460	P. sp. GD11	P. sp. FSL-H7-0357	P. sp. FSL-H7-0737	P. sp. HGH0039	P. sp. HW567	P. sp. J14	P. sp. JDR-2	P. sp. FSL-P4-0081	P. alginolyticus DSM5050	P. algorifonticola XJ259	P. assamensis DSM18201	P. barengoltzii G22	P. beijingensis DSM24997	P. borealis DSM13188	P. chondroitinus OK414	P. daejeonensis DSM15491	P. dauci H9	P. durus ATCC35681	P. durus DSM1735	P. fonticola DSM21315	P. ginsengihumi DSM21568	P. graminis DSM15220	P. harenae DSM16959	P. larvae DSM25430	P.macerans 8244	P. massiliensis DSM16942	P. mucilaginosus KNP414	P. mucilaginosus 3016	P. mucilaginosus K02	P.odorifer DSM15391	P. panacisoli DSM21345	P. pasadenensis DSM19293	P. peoriae KCTC3763	P. peoriae HS311	P. pinihumi DSM23905	P. polymyxa M1	P. polymyxa SC2	P. polymyxa ATCC842	P. polymyxa A18	P. polymyxa CF05	P. polymyxa Sb3-1	P. polymyxa SQR-21
B. subtilis 168	100	89.12	88.51	85.87	89.48	87	90.66	89.54	89	88.55	89.85	87.98	82.39	88.97	88.3	83.05	90.38	88.28	88.51	88.31	88.9	88.64	92.05	87.32	88.41	88.22	82.8	78.45	88.41	82.28	88.03	88.45	81.82	88	88.15	88.07	88.34	89.62	80.25	89.95	88.08	90.28	88.43	88.43	88.14	92	88.03	88.31	87.07
P. sp. IHBB-10380	89.12	100	93.83	90.13	94.63	92.79	93.09	94.64	95.22	95.52	94.82	93.38	90.14	92.59	94.52	83.19	93.22	93.89	94.2	93.69	95.6	93.33	90.56	93.81	94.14	94.14	86.1	82.27	93.89	86.58	92.63	93.48	89.12	92.66	92.72	92.59	95.08	88.77	85.94	95.54	94.2	90.6	93.95	93.95	93.82	87.05	93.57	93.89	92.48
P. sp. AT5	88.51	93.83	100	91.48	96.29	92.18	86.16	94.96	94.38	95.02	95.64	92.93	86.67	93.34	93.68	82.68	94.01	88	94.32	92.54	94.58	93.85	86.89	93.48	94.33	94.22	94.58	84.21	93.19	81.33	93.5	93.3	86.29	92.67	92.6	92.6	94.89	87.14	82.3	96.19	95.35	87.41	95.15	95.15	95.09	86.7	94.96	95.34	94.11
P. sp. Aloe-11	85.87	90.13	91.48	100	97.78	88.66	87.78	93.85	90.98	91.76	95.3	89.85	87.84	89.64	91.04	82.99	91.44	89.3	90.91	89.07	91.6	90.78	89.44	91.68	91.09	90.52	90.27	84.92	90.81	83.17	87.64	88.25	88.22	88.81	88.62	88.62	92.5	88.85	85.58	97.01	97.57	88.78	97.38	97.38	97.76	84.17	97.2	97.38	97.2
P. sp. D14	89.48	94.63	96.29	97.78	100	95.26	-	97.03	95.64	94.99	96.19	95.84	-	94.78	95.37	-	95.16	-	98.98	94.88	95.37	93.23	-	94.83	96.19	95.74	-	-	95.66	-	95.74	97.68	-	94.98	94.99	94.89	95.65	-	-	96.09	96.3	-	96.76	96.76	97.13	87.65	96.94	96.66	94.96
P. sp. D9	87	92.79	92.18	88.66	95.26	100	88.04	93.69	93.1	93.41	94.74	93.41	87.46	94.16	92.92	84.23	92.93	89.05	93.49	95.35	93.55	93.3	85.19	91.7	93.46	93.21	82.26	84.33	92.88	88.45	92.35	91.78	85.42	93.03	93.09	92.96	93.61	84.89	95.13	94.23	92.53	90.28	92.6	92.6	92.16	86.12	92.03	92.67	91.2
P. sp. FJAT-22460	90.66	93.09	86.16	87.78	-	88.04	100	-	90.37	88.99	-	88.59	92.97	86.03	92.63	83.11	-	91.8	92.97	90.32	93.16	-	92.74	94.62	92.15	91.05	86.47	86.17	93.44	85	86.32	94.05	92.66	83.03	82.57	83.18	89.04	93.61	87.43	-	86.82	90.22	89.11	89.11	88.12	85.52	87.68	87.73	88.12
P. sp. GD11	89.54	94.64	94.96	93.85	97.03	93.69	-	100	95.09	95.38	95.64	94.71	100	94.4	95.14	-	94.98	97.31	97.27	93.9	95.38	92.08	-	95.93	95.94	95.52	-	88.79	94.79	94.34	94.85	96.86	88	93.76	93.76	93.86	95.3	86.59	94.39	95.23	95.65	97.1	95.86	95.86	96.24	87.48	96.09	95.72	94.51
P. sp. FSL-H7-0357	89	95.22	94.38	90.98	95.64	93.1	90.37	95.09	100	97.32	95.12	96.43	88.22	93.04	96.62	83.04	93.49	89.17	94.52	93.69	97.58	93.23	88.95	92.17	96.68	96.68	90.27	83.95	96.43	83.97	92.49	93.24	88.59	93.17	93.23	93.1	97.57	88.57	84.81	95.31	94.7	88.67	94.57	94.57	94.38	87.31	94.13	94.51	93.21
P. sp. FSL-H7-0737	88.55	95.52	95.02	91.76	94.99	93.41	88.99	95.38	97.32	100	95.13	95.73	87.76	92.6	96.8	83.26	94.77	90.2	94.59	93.63	97.63	93.48	88.46	94.16	96.17	95.98	91.1	82.72	95.67	83.71	92.75	93.03	87.67	93.24	93.29	93.17	98.66	88	85.08	94.72	94.52	88.46	94.39	94.39	94.2	87.08	93.95	94.46	92.97
P. sp. HGH0039	89.85	94.82	95.64	95.3	96.19	94.74	-	95.64	95.12	95.13	100	94.61	98.28	95.02	94.89	-	95.55	98.74	95.86	94.82	95.27	94.89	-	94.6	95.42	94.99	-	92.19	94.68	98.73	96.39	95.64	96.55	95.42	95.42	95.42	95.2	97.5	100	95.36	95.64	98.33	96.09	96.09	96.24	88.14	96.24	96.16	94.33
P. sp. HW567	87.98	93.38	92.93	89.85	95.84	93.41	88.59	94.71	96.43	95.73	94.61	100	86.15	92.64	95.74	91.86	92.73	88.64	94.02	92.41	95.8	92.95	85.64	92.5	95.23	95.03	84.18	85.81	97.51	85.81	92.43	92.79	86.3	93.16	93.27	93.28	96.24	86.18	88.35	94.28	93.37	86.3	93.57	93.57	93.25	86.24	93.06	93.57	92.36
P. sp. J14	82.39	90.14	86.67	87.84	-	87.46	92.97	100	88.22	87.76	98.28	86.15	100	86.16	87.88	82.64	-	88.93	99.32	88.55	88.51	85.44	90.43	89.6	90.4	90.73	89.3	84.67	85.95	87.59	84.95	88.64	88.22	84.75	84.75	84.75	87.76	87.86	85.47	92.94	87.76	87.21	88.18	88.18	88.1	80.41	87.41	87.84	88.1
P. sp. JDR-2	88.97	92.59	93.34	89.64	94.78	94.16	86.03	94.4	93.04	92.6	95.02	92.64	86.16	100	91.83	84.78	97.12	86.8	93.4	93.49	92.73	92.58	84.95	92.06	93.25	92.56	82.42	83.62	91.85	92.46	92.77	92.36	82.25	92.8	92.8	92.67	92.73	81.32	88.85	95.55	93.48	92.77	93.92	93.92	93.47	87.8	93.22	93.79	92.31
P. sp. FSL-P4-0081	88.3	94.52	93.68	91.04	95.37	92.92	92.63	95.14	96.62	96.8	94.89	95.74	87.88	91.83	100	80.97	92.79	90.18	94.2	92.87	98.21	92.65	90.06	93.53	95.6	95.41	88.72	83.5	95.94	82.54	92.43	92.54	87.46	92.78	92.65	92.52	96.62	87.27	85.17	94.28	94.33	86.99	94.21	94.21	93.95	86.51	93.89	94.21	93.04
P. alginolyticus DSM5050	83.05	83.19	82.68	82.99	-	84.23	83.11	-	83.04	83.26	-	91.86	82.64	84.78	80.97	100	-	81.56	83.06	81.67	81.9	98.25	82.61	82.97	84.86	84.15	84.73	83.83	85	86.96	83.88	82.84	81.74	87.5	87.77	87.07	84.07	82.17	84.68	-	82.77	82.08	82.77	82.77	82.77	82.87	82.43	83.19	82.35
P. algorifonticola XJ259	90.38	93.22	94.01	91.44	95.16	92.93	-	94.98	93.49	94.77	95.55	92.73	-	97.12	92.79	-	100	91.09	94.32	93.7	93.5	93.01	-	93.34	94.03	93.72	-	-	94.04	94.94	93.34	94.7	-	92.58	92.58	92.44	93.63	-	87.08	95.39	94.34	96.06	94.47	94.47	94.12	87.81	94.1	94.47	92.92
P. assamensis DSM18201	88.28	93.89	88	89.3	-	89.05	91.8	97.31	89.17	90.2	98.74	88.64	88.93	86.8	90.18	81.56	91.09	100	91.5	92	91.44	94.62	90.06	91.92	89.3	89.08	85.64	84.77	89.31	85.62	88.81	89.78	89.49	86.97	87.25	86.97	90.45	88.49	87.15	94.9	89.45	91.52	89.7	89.7	89.45	84.96	88.94	89.95	88.94
P. barengoltzii G22	88.51	94.2	94.32	90.91	98.98	93.49	92.97	97.27	94.52	94.59	95.86	94.02	99.32	93.4	94.2	83.06	94.32	91.5	100	93.5	94.33	92.3	89.89	93.99	94.97	94.86	89.84	84.97	93.9	88.14	93.65	95.81	88.55	92.99	92.93	92.87	94.52	88.21	86.79	95.54	94.46	90.48	94.84	94.84	95.09	86.67	94.77	94.71	93.54
P. beijingensis DSM24997	88.31	93.69	92.54	89.07	94.88	95.35	90.32	93.9	93.69	93.63	94.82	92.41	88.55	93.49	92.87	81.67	93.7	92	93.5	100	93.89	93.37	91.16	92.36	93.57	93.58	84.95	83.22	92.39	87.54	92.83	92.42	87.54	93.1	93.17	93.04	93.87	86.43	86.44	94.31	92.73	94.98	93.18	93.18	92.67	87.13	92.35	93.18	91.63
P. borealis DSM13188	88.9	95.6	94.58	91.6	95.37	93.55	93.16	95.38	97.58	97.63	95.27	95.8	88.51	92.73	98.21	81.9	93.5	91.44	94.33	93.89	100	93.67	90.06	93.37	96.55	96.17	88.72	84.16	96.06	83.54	92.81	93.25	89.15	93.23	93.29	93.16	97.7	88.45	86.39	95.17	94.97	88.43	94.73	94.73	94.4	87.17	94.28	94.66	93.54
P. chondroitinus OK414	88.64	93.33	93.85	90.78	93.23	93.3	-	92.08	93.23	93.48	94.89	92.95	85.44	92.58	92.65	98.25	93.01	94.62	92.3	93.37	93.67	100	-	91.6	93.09	93.52	-	90.09	92.76	93.4	94.36	92.55	83.18	94.05	94.2	94.05	93.33	83.15	89.72	92.68	92.85	94.69	92.85	92.85	92.49	86.83	92.35	92.92	91.32
P. daejeonensis DSM15491	92.05	90.56	86.89	89.44	-	85.19	92.74	-	88.95	88.46	-	85.64	90.43	84.95	90.06	82.61	-	90.06	89.89	91.16	90.06	-	100	90.66	89.01	88.95	85.79	84.7	88.4	85.33	85.71	90.56	91.67	83.71	83.8	83.71	89.07	91.67	84.92	-	88.89	93.48	89.56	89.56	88.95	89.94	88.46	89.56	88.89
P. dauci H9	87.32	93.81	93.48	91.68	94.83	91.7	94.62	95.93	92.17	94.16	94.6	92.5	89.6	92.06	93.53	82.97	93.34	91.92	93.99	92.36	93.37	91.6	90.66	100	92.78	92.23	87.77	83.44	91.99	85.4	91.68	92.07	89.49	90.69	90.7	90.61	93.89	89.93	88.05	94.9	94.51	91.41	94.51	94.51	94.42	86.19	94.16	94.59	92.84
P. durus ATCC35681	88.41	94.14	94.33	91.09	96.19	93.46	92.15	95.94	96.68	96.17	95.42	95.23	90.4	93.25	95.6	84.86	94.03	89.3	94.97	93.57	96.55	93.09	89.01	92.78	100	98.22	90.1	82.58	95.37	83.28	92.57	94.08	89.37	93.32	93.32	93.25	96.55	89.12	86.46	96.23	94.78	88.18	95.16	95.16	94.83	87.04	94.52	95.03	93.79
P. durus DSM1735	88.22	94.14	94.22	90.52	95.74	93.21	91.05	95.52	96.68	95.98	94.99	95.03	90.73	92.56	95.41	84.15	93.72	89.08	94.86	93.58	96.17	93.52	88.95	92.23	98.22	100	90.53	83.12	95.18	83.12	92.4	93.4	88.67	93	93.06	92.99	96.36	88.69	85.45	95.39	94.4	87.47	94.53	94.53	94.08	86.83	93.9	94.47	93.23
P. fonticola DSM21315	82.8	86.1	94.58	90.27	-	82.26	86.47	-	90.27	91.1	-	84.18	89.3	82.42	88.72	84.73	-	85.64	89.84	84.95	88.72	-	85.79	87.77	90.1	90.53	100	83.25	87.17	83.33	84.74	86.32	86.34	83.78	83.24	83.78	91.62	86.47	82.35	-	89.67	84.57	89.67	89.67	90.76	81.91	89.73	89.67	89.67
P. ginsengihumi DSM21568	78.45	82.27	84.21	84.92	-	84.33	86.17	88.79	83.95	82.72	92.19	85.81	84.67	83.62	83.5	83.83	-	84.77	84.97	83.22	84.16	90.09	84.7	83.44	82.58	83.12	83.25	100	83.77	82.65	86.51	81.59	83.5	86.24	86.38	86.24	83.44	83.51	83.11	90.48	84.56	82.62	84.85	84.85	85.28	81.32	84.33	84.51	84.9
P. graminis DSM15220	88.41	93.89	93.19	90.81	95.66	92.88	93.44	94.79	96.43	95.67	94.68	97.51	85.95	91.85	95.94	85	94.04	89.31	93.9	92.39	96.06	92.76	88.4	91.99	95.37	95.18	87.17	83.77	100	81.96	92.01	93.1	88.28	92.19	92.3	92.31	95.93	88.64	86.08	95.03	93.7	86.6	93.89	93.89	93.63	86.85	93.45	93.89	92.74
P. harenae DSM16959	82.28	86.58	81.33	83.17	-	88.45	85	94.34	83.97	83.71	98.73	85.81	87.59	92.46	82.54	86.96	94.94	85.62	88.14	87.54	83.54	93.4	85.33	85.4	83.28	83.12	83.33	82.65	81.96	100	86.31	83.02	82.37	86.6	86.93	86.6	84.03	81.59	87.87	92.52	83.17	91.05	83.49	83.49	83.49	82.37	83.17	83.81	82.43
P. larvae DSM25430	88.03	92.63	93.5	87.64	95.74	92.35	86.32	94.85	92.49	92.75	96.39	92.43	84.95	92.77	92.43	83.88	93.34	88.81	93.65	92.83	92.81	94.36	85.71	91.68	92.57	92.4	84.74	86.51	92.01	86.31	100	92.69	84	93.11	93.11	93.11	92.77	84.1	85.63	93.84	92.83	89.07	92.94	92.94	93.21	86.31	93.14	93.07	91.72
P. macerans 8244	88.45	93.48	93.3	88.25	97.68	91.78	94.05	96.86	93.24	93.03	95.64	92.79	88.64	92.36	92.54	82.84	94.7	89.78	95.81	92.42	93.25	92.55	90.56	92.07	94.08	93.4	86.32	81.59	93.1	83.02	92.69	100	86.64	92.43	92.37	92.36	93.17	85.52	82.78	95.64	93.3	87.79	93.86	93.86	93.93	86.37	93.75	93.86	92.4
P. massiliensis DSM16942	81.82	89.12	86.29	88.22	-	85.42	92.66	88	88.59	87.67	96.55	86.3	88.22	82.25	87.46	81.74	-	89.49	88.55	87.54	89.15	83.18	91.67	89.49	89.37	88.67	86.34	83.5	88.28	82.37	84	86.64	100	81.29	81.29	81.29	88.44	99.27	86.49	86.72	87.21	86.58	87.54	87.54	87.21	79.87	86.58	87.88	86.87
P. mucilaginosus KNP414	88	92.66	92.67	88.81	94.98	93.03	83.03	93.76	93.17	93.24	95.42	93.16	84.75	92.8	92.78	87.5	92.58	86.97	92.99	93.1	93.23	94.05	83.71	90.69	93.32	93	83.78	86.24	92.19	86.6	93.11	92.43	81.29	100	99.81	99.74	93.18	80.73	83.97	94.39	92.62	87.11	92.68	92.68	92.36	86.73	92.18	92.8	91.15
P. mucilaginosus 3016	88.15	92.72	92.6	88.62	94.99	93.09	82.57	93.76	93.23	93.29	95.42	93.27	84.75	92.8	92.65	87.77	92.58	87.25	92.93	93.17	93.29	94.2	83.8	90.7	93.32	93.06	83.24	86.38	92.3	86.93	93.11	92.37	81.29	99.81	100	99.81	93.23	80.58	84.39	94.4	92.61	87.38	92.67	92.67	92.35	86.85	92.18	92.73	91.21
P. mucilaginosus K02	88.07	92.59	92.6	88.62	94.89	92.96	83.18	93.86	93.1	93.17	95.42	93.28	84.75	92.67	92.52	87.07	92.44	86.97	92.87	93.04	93.16	94.05	83.71	90.61	93.25	92.99	83.78	86.24	92.31	86.6	93.11	92.36	81.29	99.74	99.81	100	93.11	80.51	83.97	94.24	92.42	87.11	92.48	92.48	92.16	86.73	92.05	92.61	91.02
P. odorifer DSM15391	88.34	95.08	94.89	92.5	95.65	93.61	89.04	95.3	97.57	98.66	95.2	96.24	87.76	92.73	96.62	84.07	93.63	90.45	94.52	93.87	97.7	93.33	89.07	93.89	96.55	96.36	91.62	83.44	95.93	84.03	92.77	93.17	88.44	93.18	93.23	93.11	100	88.41	85.76	95.31	95.15	88.7	94.89	94.89	94.83	87.07	94.45	94.96	93.6
P. panacisoli DSM21345	89.62	88.77	87.14	88.85	-	84.89	93.61	86.59	88.57	88	97.5	86.18	87.86	81.32	87.27	82.17	-	88.49	88.21	86.43	88.45	83.15	91.67	89.93	89.12	88.69	86.47	83.51	88.64	81.59	84.1	85.52	99.27	80.73	80.58	80.51	88.41	100	86.07	87.96	88.09	85.41	88.45	88.45	87.73	86.56	87.41	88.81	87.73
P. pasadenensis DSM19293	80.25	85.94	82.3	85.58	-	95.13	87.43	94.39	84.81	85.08	100	88.35	85.47	88.85	85.17	84.68	87.08	87.15	86.79	86.44	86.39	89.72	84.92	88.05	86.46	85.45	82.35	83.11	86.08	87.87	85.63	82.78	86.49	83.97	84.39	83.97	85.76	86.07	100	93.52	85.08	86.25	85.08	85.08	85.08	79.81	84.76	85.4	84.44
P. peoriae KCTC3763	89.95	95.54	96.19	97.01	96.09	94.23	-	95.23	95.31	94.72	95.36	94.28	92.94	95.55	94.28	-	95.39	94.9	95.54	94.31	95.17	92.68	-	94.9	96.23	95.39	-	90.48	95.03	92.52	93.84	95.64	86.72	94.39	94.4	94.24	95.31	87.96	93.52	100	99.55	95.19	98.95	98.95	98.95	88.54	98.81	98.95	97.56
P. peoriae HS311	88.08	94.2	95.35	97.57	96.3	92.53	86.82	95.65	94.7	94.52	95.64	93.37	87.76	93.48	94.33	82.77	94.34	89.45	94.46	92.73	94.97	92.85	88.89	94.51	94.78	94.4	89.67	84.56	93.7	83.17	92.83	93.3	87.21	92.62	92.61	92.42	95.15	88.09	85.08	99.55	100	88.65	99.11	99.11	99.23	87.51	98.85	99.11	98.1
P. pinihumi DSM23905	90.28	90.6	87.41	88.78	-	90.28	90.22	97.1	88.67	88.46	98.33	86.3	87.21	92.77	86.99	82.08	96.06	91.52	90.48	94.98	88.43	94.69	93.48	91.41	88.18	87.47	84.57	82.62	86.6	91.05	89.07	87.79	86.58	87.11	87.38	87.11	88.7	85.41	86.25	95.19	88.65	100	88.7	88.7	88.43	88.33	87.95	88.94	88.16
P. polymyxa M1	88.43	93.95	95.15	97.38	96.76	92.6	89.11	95.86	94.57	94.39	96.09	93.57	88.18	93.92	94.21	82.77	94.47	89.7	94.84	93.18	94.73	92.85	89.56	94.51	95.16	94.53	89.67	84.85	93.89	83.49	92.94	93.86	87.54	92.68	92.67	92.48	94.89	88.45	85.08	98.95	99.11	88.7	100	100	99.42	87.51	98.98	99.81	98.1
P. polymyxa SC2	88.43	93.95	95.15	97.38	96.76	92.6	89.11	95.86	94.57	94.39	96.09	93.57	88.18	93.92	94.21	82.77	94.47	89.7	94.84	93.18	94.73	92.85	89.56	94.51	95.16	94.53	89.67	84.85	93.89	83.49	92.94	93.86	87.54	92.68	92.67	92.48	94.89	88.45	85.08	98.95	99.11	88.7	100	100	99.42	87.51	98.98	99.81	98.1
P. polymyxa ATCC842	88.14	93.82	95.09	97.76	97.13	92.16	88.12	96.24	94.38	94.2	96.24	93.25	88.1	93.47	93.95	82.77	94.12	89.45	95.09	92.67	94.4	92.49	88.95	94.42	94.83	94.08	90.76	85.28	93.63	83.49	93.21	93.93	87.21	92.36	92.35	92.16	94.83	87.73	85.08	98.95	99.23	88.43	99.42	99.42	100	87.25	99.55	99.23	98.16
P. polymyxa A18	92	87.05	86.7	84.17	87.65	86.12	85.52	87.48	87.31	87.08	88.14	86.24	80.41	87.8	86.51	82.87	87.81	84.96	86.67	87.13	87.17	86.83	89.94	86.19	87.04	86.83	81.91	81.32	86.85	82.37	86.31	86.37	79.87	86.73	86.85	86.73	87.07	86.56	79.81	88.54	87.51	88.33	87.51	87.51	87.25	100	87.01	87.51	86.14
P. polymyxa CF05	88.03	93.57	94.96	97.2	96.94	92.03	87.68	96.09	94.13	93.95	96.24	93.06	87.41	93.22	93.89	82.43	94.1	88.94	94.77	92.35	94.28	92.35	88.46	94.16	94.52	93.9	89.73	84.33	93.45	83.17	93.14	93.75	86.58	92.18	92.18	92.05	94.45	87.41	84.76	98.81	98.85	87.95	98.98	98.98	99.55	87.01	100	98.91	97.84
P. polymyxa Sb3-1	88.31	93.89	95.34	97.38	96.66	92.67	87.73	95.72	94.51	94.46	96.16	93.57	87.84	93.79	94.21	83.19	94.47	89.95	94.71	93.18	94.66	92.92	89.56	94.59	95.03	94.47	89.67	84.51	93.89	83.81	93.07	93.86	87.88	92.8	92.73	92.61	94.96	88.81	85.4	98.95	99.11	88.94	99.81	99.81	99.23	87.51	98.91	100	97.9
P. polymyxa SQR-21	87.07	92.48	94.11	97.2	94.96	91.2	88.12	94.51	93.21	92.97	94.33	92.36	88.1	92.31	93.04	82.35	92.92	88.94	93.54	91.63	93.54	91.32	88.89	92.84	93.79	93.23	89.67	84.9	92.74	82.43	91.72	92.4	86.87	91.15	91.21	91.02	93.6	87.73	84.44	97.56	98.1	88.16	98.1	98.1	98.16	86.14	97.84	97.9	100
P. polymyxa EBL06	94.22	99.09	99.39	-	99.39	98.78	-	99.69	98.48	98.48	97.88	98.78	-	99.7	98.48	-	99.7	-	99.39	98.78	98.48	95.45	-	100	98.79	98.79	-	-	98.78	-	98.48	98.48	-	97.27	97.27	97.27	98.48	-	-	100	99.7	-	100	100	100	91.19	100	100	99.39
P. polymyxa CR1	87.48	93.79	94.75	95.79	96.3	92.15	83.91	95.58	94.23	94.11	95.57	93.03	85.57	93.02	93.74	80.72	94.2	88.18	93.93	92.22	94.44	92.78	84.82	93.61	94.31	93.81	86.08	83.12	93.35	81.85	92.37	92.84	85.02	92.1	92.22	92.03	94.61	85.71	83.38	99.55	99.18	86.82	98.41	98.41	98.48	87.03	98.16	98.41	97.29
P. polymyxa E681	88.15	94.39	95.16	97.01	96.03	92.48	87.73	95.73	94.96	94.65	95.65	93.5	88.47	93.48	94.46	82.85	94.13	89.7	94.52	92.81	95.1	92.98	90.06	94.43	94.91	94.46	89.19	85.23	93.88	83.76	92.57	93.68	87.88	92.68	92.67	92.48	94.96	88.81	85.08	99.25	99.49	88.86	98.85	98.85	98.72	87.63	98.47	98.85	97.59
P. riograndensis SBR5	88.35	93.25	93.02	91.2	95.66	93.12	89.25	95.01	96.36	95.48	94.69	98.59	85.52	92.59	95.49	87.27	92.87	88.19	94.09	92.08	95.55	92.54	85.47	91.85	95.37	95.17	85.71	85.52	98.28	85.53	92.33	92.48	86.15	92.8	92.86	92.92	95.99	86.38	89.71	95.11	93.84	86.05	93.96	93.96	93.71	86.51	93.52	93.96	92.88
P. sabinae T27	88.05	93.89	93.78	91.48	95.83	93.65	90.86	95.74	96.3	96.17	95.12	94.92	88.96	92.86	95.37	83.52	93.84	89.05	94.9	93.76	95.87	93.69	87.78	92.39	97.33	97.34	90.48	82.51	95.05	85.17	91.84	93.38	89.12	93.06	93.07	92.99	96.62	88.61	85.23	95.87	94.57	87.89	94.64	94.64	94.51	86.91	94.13	94.58	93.34
P. sanguinis DSM16941	89.01	88.01	88.15	87.64	-	84.33	90.86	96.36	85.98	85.71	100	82.46	92.86	83.52	85.5	83.06	84.38	87.45	92.86	87.36	86.3	87.84	91.21	88.15	85.71	87.08	90.81	83.33	83.46	85.82	85.29	86.43	88.1	83.21	82.84	82.84	86.79	88.15	83.03	98.21	87.22	86.57	87.22	87.22	87.59	81.34	86.47	87.59	86.84
P. senegalensis JC66	87.98	93.09	93.05	88.52	95.58	91.78	-	94.91	92.19	92.86	96.08	91.85	87.63	92.78	92.19	-	95.05	91.67	94.17	92.26	92.72	93.86	87.67	92.77	92.26	92.08	-	82.2	91.94	87.68	93.94	92.55	81.82	92.83	92.83	92.75	92.56	80.47	85.31	94.28	92.86	90.13	93	93	93.15	86.5	93.24	93.07	91.52
P. stellifer DSM14472	88.48	94.19	94.71	90.91	95.92	93.57	91.53	95.07	96.74	96.29	95.05	95.54	89.3	92.72	95.72	82.22	93.76	90.57	94.7	94.07	96.48	93.34	89.01	93.37	96.82	96.95	87.8	83.61	95.1	84.13	92.37	93.38	89.23	93.23	93.36	93.16	96.87	89.32	85.49	95.01	94.71	88.33	94.52	94.52	94.13	87.01	93.95	94.58	93.22
P. taiwanensis DSM18679	84.29	88.97	81.99	83.15	-	84.44	89.19	-	83.9	81.78	-	81.65	88.89	85.17	83.33	81.09	82.71	88.19	88.81	87.45	83.96	-	90.5	84.5	83.58	84.31	84.49	83.71	84.27	85.61	84.25	84.59	84.33	81.04	81.41	80.67	82.46	83.64	83.76	-	83.7	89.18	84.56	84.56	84.19	82.02	83.88	84.19	84.07
P. terrae HPL-003	87.84	94.08	95.04	94.8	96.77	92.04	86.94	95.56	94.46	94.65	95.72	93.39	86.82	92.93	94.08	80.91	93.99	88.72	94.46	92.24	94.72	92.89	87.57	94.43	94.48	94.04	89.19	83.72	93.52	82.65	92.83	93.44	86	92.5	92.57	92.38	95.03	87.5	84.28	98.51	98.28	87.56	97.71	97.71	98.15	87.02	98.03	97.71	96.46
P. terrigena DSM21567	79.57	85.71	82.55	84.17	-	84.39	86.41	93.94	86.45	84	97.44	87.73	88.04	86.36	82.78	85.84	-	84	88.04	83.7	82.91	91.67	84.92	84.89	84.04	85.3	85.15	86.3	83.81	89.35	83.7	82.35	82.8	86.52	86.25	86.25	84	83.03	83.39	90.48	83.81	84.06	84.53	84.53	84.53	82.32	84.23	84.53	83.81
P. wulumuqiensis Y24	91.74	95.97	96.17	-	95.85	94.19	-	95.53	94.94	95.04	95.01	94.64	-	95.83	94.32	-	95.73	-	95.95	95.12	94.85	94.31	-	97.24	95.34	94.94	-	-	94.44	-	95.12	95.53	-	93.99	94.09	93.99	95.15	-	-	97.24	97.1	-	97.51	97.51	97.09	89.36	96.88	97.4	95.28
P. sp. FSL-R5-0345	88.46	95.4	95.02	92.12	95.19	93.48	88.48	95.37	97.25	99.49	95.28	95.8	88.44	92.73	96.62	82.74	93.56	90.63	94.65	93.81	97.63	93.55	88.46	94.15	96.17	96.17	92.15	83.06	95.54	83.71	92.83	93.16	88.05	93.17	93.23	93.1	99.1	88	84.86	94.94	94.84	88.7	94.58	94.58	94.52	86.95	94.14	94.64	93.29
P. sp. FSL-R5-0912	88.42	94.76	94.06	91.96	95.27	92.92	93.16	95.29	96.94	97.25	94.89	95.74	88.51	92.27	98.91	81.94	93.07	90.13	94.2	92.55	97.83	92.65	89.56	93.89	95.67	95.27	89.64	83.39	95.8	83.17	92.43	92.59	87.76	92.98	92.84	92.72	97.2	87.96	86.08	94.65	94.71	87.53	94.46	94.46	94.39	86.64	94.08	94.46	93.29
P. sp. FSL-R7-0273	88.29	93.99	93.82	89.74	95.37	93.46	88.54	95.29	96.93	96.49	94.89	96.99	88.14	93	97	87.33	93.19	89.2	94.19	92.54	96.55	92.44	86.03	93.19	95.92	95.47	84.62	85.86	95.61	87.25	92.74	92.97	86.1	93.54	93.47	93.54	96.68	85.56	88.71	94.41	93.5	86.87	93.57	93.57	93.38	86.6	93.32	93.57	92.34
P. sp. FSL-R7-0331	88.12	94.05	93.81	89.89	95.37	93.57	87.89	95.15	96.87	96.61	94.82	96.73	87.41	92.87	97.19	88.53	94.33	89.06	94.2	92.54	96.74	92.12	85.56	93	95.98	95.52	85.94	85.28	95.49	86.36	92.6	92.78	85.62	93.34	93.33	93.21	96.81	85.09	88.56	94.42	93.63	86.51	93.68	93.68	93.49	86.52	93.37	93.62	92.52
P. sp. Root444D2	88.09	92.59	93.04	90.46	92.22	92.42	-	91.37	92.9	92.91	94.23	92.06	89.74	92.47	92.12	-	92.05	94.09	92.01	92.19	92.59	98.14	-	90.63	92.27	92.12	-	93.33	91.78	92.45	93.83	92.03	91.38	93.66	93.66	93.5	92.52	95	88.79	92.42	92.36	94.2	92.55	92.55	92.09	86.07	92.02	92.51	90.99
P. sp. Root52	88.42	94.27	93.19	91.6	94.97	91.85	92.93	94.76	93.01	93.39	94.43	92.55	86.87	92.13	93.94	80.26	94.61	89.97	93.31	92.3	94.01	91.91	93.3	94.18	92.75	92.35	84.95	81.97	92.63	82.75	91.92	92.36	89.86	91.77	91.71	91.71	93.45	88.93	86.29	94.85	93.76	90.41	93.57	93.57	93.44	86.48	93.38	93.57	92.35
P. sp. SSG-1	89.58	94.89	94.51	91.15	96.15	92.98	93.14	95.62	94.32	94.57	95.81	93.55	88.62	93.28	94.71	82.88	94.84	92.82	94.83	93.8	95.36	93.27	92.09	93.95	94.33	93.83	85.47	82.49	93.87	86.22	93.93	93.51	90.94	92.94	92.94	92.82	94.91	89.96	87.5	96.25	94.91	91.26	95.03	95.03	94.9	87.37	94.66	95.03	93.77
P. sp. Soil522	90.42	94.99	95.57	94.46	94.8	95.07	81.76	93.89	95.18	94.76	97.14	94.37	84.56	97.94	94.35	82	96.9	97.85	94.62	94.78	94.76	92.92	82.05	93.83	94.84	94.56	77.33	78.33	94.37	95.37	94.33	94.84	79.09	94.76	94.83	94.54	94.69	78.37	91.74	95.01	95.14	98.56	95	95	94.63	89.33	94.63	95.14	93.36
P. sp. Soil750	88.64	93.14	93.41	100	92.48	93.87	85.57	96.64	93.23	93.5	100	92.8	85.37	93.14	94.15	95.65	92.39	88.41	92.49	93.6	93.59	97.05	84.44	91.67	93.31	93.42	84.8	84.98	92.9	88.49	93.92	92.12	83.39	94.42	94.32	94.23	93.31	82.67	87.74	92.47	92.79	89.18	92.98	92.98	92.42	86.89	92.42	92.98	91.03
P. sp. Soil766	87.34	92.45	92.15	88.1	92.85	92.12	90.1	92.16	91.7	92.31	94.59	92.4	87.3	91.91	92.78	96.55	91.54	90.67	91.55	91.93	92.31	97.1	86.75	90.86	91.7	91.5	84.41	86.93	91.24	91.18	93.32	90.54	84.1	93.12	93.11	92.97	92.22	84.57	89.08	91.69	91.6	91.48	91.78	91.78	91.3	85.59	91.03	91.85	90.17
P. sp. Soil787	98.57	100	98.55	97.26	92.01	97.62	98.57	92.06	98.59	98.57	93.92	96.43	97.4	97.62	97.14	97	90.98	100	97.4	100	98.57	97.54	100	100	96.15	98.57	98.53	100	100	97.53	98.57	98.57	98.57	98.57	100	98.57	100	98.57	97.59	91.31	100	100	100	100	100	98.51	100	100	100
P. sp. UNC217MF	85.02	91.02	84.66	86.81	-	86.07	92.66	91.73	85.32	85.02	95.56	84.21	88.32	87.35	86.15	81.09	88.24	91.88	89.16	88.51	86.81	89.29	88.52	88.16	85.41	85.41	84.62	84.07	86.11	86.17	85.93	86.23	87.93	81.68	82.01	81.68	85.41	87.87	85.71	87.04	86.1	89.13	87.01	87.01	86.71	84	86.45	86.71	86.1
P. sp. UNC451MF	83.14	84.83	82.16	82.51	-	88.07	84.15	-	83.71	83.89	-	90.06	85.25	88.24	82.22	92.61	-	84.78	85.25	85.79	83.33	-	82.68	85.25	84.32	82.51	81.72	85.95	84.36	89.41	86.32	84.7	83.61	93.68	94.25	93.68	84.44	83.7	87.01	-	82.97	84.82	82.97	82.97	82.97	81.87	81.87	82.97	82.97
P. sp. UNCCL52	80.8	87.16	89.39	97.85	-	86.4	87.78	93.97	88.54	89.85	94.44	86.07	88.47	84.21	89.54	82.77	85.19	88.02	89.36	86.4	90.15	89.86	90.06	90.06	88.18	89.09	89.25	85.23	87.62	83.76	83.69	83.97	87.88	84.05	84.4	83.74	89.81	88.89	85.31	98.1	99.38	86.28	98.47	98.47	98.46	81.71	97.85	98.47	98.77
P. sp. URHA0014	84.27	84.45	83.98	83.84	-	86.28	85.79	-	84.38	83.12	-	92.98	84.42	86.55	82.3	95.67	-	82.92	84.85	82.76	83.7	-	84.44	83.62	87.29	86.59	85	84.21	86.03	91.76	85.17	83.5	82.74	86.94	87	86.49	84.78	82.74	85.78	-	83.48	83.61	83.48	83.48	83.48	83.33	82.17	83.91	83.04
P. sp. Y412MC10	89.02	94.83	94.09	91.09	94.72	92.98	95.35	95.01	94.9	94.82	94.89	93.49	89.23	93.54	94.33	82.53	93	92.19	94.02	93.13	95.47	93.1	91.67	92.89	94.97	94.59	87.05	84.21	94.08	83.92	92.5	93.92	92.18	92.78	92.78	92.72	94.9	91.7	86.79	96.46	95.03	89.52	95.03	95.03	94.71	87.52	94.53	94.97	93.61
[truncated: 28 more columns]

## Sheet: Dataset S3
Dataset S3. Functional annotation of the gained glycometabolism-related genes in each strain
Strain	Accession	Nr annotation	KEGG annotation	CAZy classification
P. sp. IHBB-10380	WP_044876499.1	MULTISPECIES: Extracellular solute-binding protein family 1 [Paenibacillus]	[K10117] msmE; raffinose/stachyose/melibiose transport system substrate-binding protein	-
P. sp. IHBB-10380	WP_044876500.1	ABC transporter permease [Paenibacillus sp. IHBB 10380]	[K10118] msmF; raffinose/stachyose/melibiose transport system permease protein	-
P. sp. IHBB-10380	WP_044876501.1	sugar ABC transporter permease [Paenibacillus sp. IHBB 10380]	[K10119] msmG; raffinose/stachyose/melibiose transport system permease protein	-
P. sp. IHBB-10380	WP_044876502.1	trehalase [Paenibacillus sp. IHBB 10380]	[K04844] ycjT; hypothetical glycosyl hydrolase [EC:3.2.1.-]	GH65
P. sp. IHBB-10380	WP_044875615.1	ABC transporter permease [Paenibacillus sp. IHBB 10380]	[K10119] msmG; raffinose/stachyose/melibiose transport system permease protein	-
P. sp. IHBB-10380	WP_044875616.1	ABC transporter permease [Paenibacillus sp. IHBB 10380]	[K10118] msmF; raffinose/stachyose/melibiose transport system permease protein	-
P. sp. IHBB-10380	WP_044876552.1	multidrug MFS transporter [Paenibacillus sp. IHBB 10380]	-	-
P. sp. IHBB-10380	WP_044876554.1	MBL fold hydrolase [Bacillus subtilis]	-	-
P. sp. IHBB-10380	WP_044876556.1	ABC transporter substrate-binding protein [Paenibacillus sp. IHBB 10380]	[K10117] msmE; raffinose/stachyose/melibiose transport system substrate-binding protein	-
P. sp. IHBB-10380	WP_044876557.1	ABC transporter permease [Paenibacillus sp. IHBB 10380]	[K10118] msmF; raffinose/stachyose/melibiose transport system permease protein	-
P. sp. IHBB-10380	WP_044876558.1	sugar ABC transporter permease [Paenibacillus sp. IHBB 10380]	[K10119] msmG; raffinose/stachyose/melibiose transport system permease protein	-
P. sp. IHBB-10380	WP_044876560.1	glycoside hydrolase family 65 [Paenibacillus sp. IHBB 10380]	[K05342] E2.4.1.64; alpha,alpha-trehalose phosphorylase [EC:2.4.1.64]	GH65
P. sp. IHBB-10380	WP_052675771.1	putative xylanase/chitin deacetylase [Thermobacillus composti KWC4]	-	CE4
P. sp. IHBB-10380	WP_044876602.1	PTS beta-glucoside transporter subunit EIIBCA [Paenibacillus sp. IHBB 10380]	[K02755] PTS-Bgl-EIIA; PTS system, beta-glucoside-specific IIA component [EC:2.7.1.-]	-
P. sp. IHBB-10380	WP_044876603.1	6-phospho-beta-glucosidase [Paenibacillus sp. IHBB 10380]	[K01223] E3.2.1.86B; 6-phospho-beta-glucosidase [EC:3.2.1.86]	GH1
P. sp. IHBB-10380	WP_044879936.1	MFS transporter [Paenibacillus sp. IHBB 10380]	-	-
P. sp. IHBB-10380	WP_044876620.1	6-phospho-beta-glucosidase [Paenibacillus sp. IHBB 10380]	[K01222] E3.2.1.86A; 6-phospho-beta-glucosidase [EC:3.2.1.86]	GH4
P. sp. IHBB-10380	WP_052675717.1	beta-amylase [Paenibacillus sp. IHBB 10380]	-	GH14
P. sp. IHBB-10380	WP_044876853.1	alpha-glucan phosphorylase [Paenibacillus sp. IHBB 10380]	[K00688] PYG; glycogen phosphorylase [EC:2.4.1.1]	GT35
P. sp. IHBB-10380	WP_044879973.1	cellulose 1,4-beta-cellobiosidase [Paenibacillus sp. IHBB 10380]	-	-
P. sp. IHBB-10380	WP_044876865.1	Bcr/CflA family drug resistance efflux transporter [Paenibacillus sp. IHBB 10380]	-	-
P. sp. IHBB-10380	WP_044876928.1	S-layer domain protein [Paenibacillus alvei]	-	CBM32+CBM51
P. sp. IHBB-10380	WP_044876932.1	glycosyl transferase [Paenibacillus sp. IHBB 10380]	-	GT1
P. sp. IHBB-10380	WP_044876933.1	MFS transporter [Paenibacillus sp. IHBB 10380]	-	-
P. sp. IHBB-10380	WP_044876948.1	MFS transporter [Paenibacillus sp. IHBB 10380]	[K03291] MFS.SET; MFS transporter, SET family, sugar efflux transporter	-
P. sp. IHBB-10380	WP_044876996.1	MFS transporter [Paenibacillus sp. IHBB 10380]	-	-
P. sp. IHBB-10380	WP_044877001.1	MFS transporter [Paenibacillus sp. IHBB 10380]	-	-
P. sp. IHBB-10380	WP_044877012.1	multidrug MFS transporter [Paenibacillus sp. IHBB 10380]	-	-
P. sp. IHBB-10380	WP_044877032.1	major facilitator transporter [Paenibacillus sp. IHBB 10380]	-	-
P. sp. IHBB-10380	WP_044880000.1	ribokinase [Paenibacillus sp. IHBB 10380]	[K00852] rbsK; ribokinase [EC:2.7.1.15]	-
P. sp. IHBB-10380	WP_044877037.1	phosphoglycerate mutase [Paenibacillus sp. IHBB 10380]	[K01834] PGAM; 2,3-bisphosphoglycerate-dependent phosphoglycerate mutase [EC:5.4.2.11]	-
P. sp. IHBB-10380	WP_044877043.1	chemotaxis protein [Paenibacillus sp. IHBB 10380]	-	-
P. sp. IHBB-10380	WP_044877063.1	arabinose ABC transporter permease [Paenibacillus sp. IHBB 10380]	-	-
P. sp. IHBB-10380	WP_044877083.1	beta-hexosaminidase [Paenibacillus sp. IHBB 10380]	[K01207] nagZ; beta-N-acetylhexosaminidase [EC:3.2.1.52]	GH3
P. sp. IHBB-10380	WP_044877104.1	nucleoside permease [Paenibacillus sp. IHBB 10380]	[K11537] xapB; MFS transporter, NHS family, xanthosine permease	-
P. sp. IHBB-10380	WP_044877120.1	phosphoglycerate mutase [Paenibacillus sp. IHBB 10380]	[K15634] gpmB; probable phosphoglycerate mutase [EC:5.4.2.12]	-
P. sp. IHBB-10380	WP_044877121.1	transaldolase [Paenibacillus sp. IHBB 10380]	[K00616] E2.2.1.2; transaldolase [EC:2.2.1.2]	-
P. sp. IHBB-10380	WP_044877122.1	PTS ascorbate transporter subunit IIC [Paenibacillus sp. IHBB 10380]	[K03475] PTS-Ula-EIIC; PTS system, ascorbate-specific IIC component	-
P. sp. IHBB-10380	WP_044877123.1	PTS maltose transporter subunit IIBC [Paenibacillus sp. IHBB 10380]	[K02822] PTS-Ula-EIIB; PTS system, ascorbate-specific IIB component [EC:2.7.1.194]	-
P. sp. IHBB-10380	WP_044877252.1	chloramphenicol efflux pump [Paenibacillus sp. IHBB 10380]	-	-
P. sp. IHBB-10380	WP_044880051.1	chemotaxis protein [Paenibacillus sp. IHBB 10380]	[K01233] csn; chitosanase [EC:3.2.1.132]	GH46
P. sp. IHBB-10380	WP_044879811.1	glycosyl hydrolase family 5 [Paenibacillus sp. IHBB 10380]	-	GH5
P. sp. IHBB-10380	WP_044877336.1	MFS transporter [Paenibacillus curdlanolyticus]	[K03291] MFS.SET; MFS transporter, SET family, sugar efflux transporter	-
P. sp. IHBB-10380	WP_044877355.1	polysaccharide deacetylase [Paenibacillus sp. IHBB 10380]	-	CE4
P. sp. IHBB-10380	WP_044877356.1	polysaccharide deacetylase [Paenibacillus sp. IHBB 10380]	-	-
P. sp. IHBB-10380	WP_052675880.1	phosphoglycerate mutase [Bacillus thuringiensis]	-	-
P. sp. IHBB-10380	WP_044877453.1	phosphoglycolate phosphatase [Paenibacillus sp. IHBB 10380]	-	-
P. sp. IHBB-10380	WP_044875727.1	arabinose ABC transporter permease [Paenibacillus sp. IHBB 10380]	-	-
P. sp. IHBB-10380	WP_044877717.1	transporter [Paenibacillus sp. IHBB 10380]	-	-
P. sp. IHBB-10380	WP_044877756.1	MFS transporter [Paenibacillus sp. IHBB 10380]	-	-
P. sp. IHBB-10380	WP_044877792.1	ribokinase [Paenibacillus sp. IHBB 10380]	[K00852] rbsK; ribokinase [EC:2.7.1.15]	-
P. sp. IHBB-10380	WP_044875746.1	MFS transporter [Paenibacillus sp. IHBB 10380]	[K08161] mdtG; MFS transporter, DHA1 family, multidrug resistance protein	-
P. sp. IHBB-10380	WP_044877844.1	ABC transporter substrate-binding protein [Paenibacillus sp. IHBB 10380]	[K17318] lplA; putative aldouronate transport system substrate-binding protein	-
P. sp. IHBB-10380	WP_044877881.1	permease [Paenibacillus sp. IHBB 10380]	-	-
P. sp. IHBB-10380	WP_044877916.1	transporter [Paenibacillus sp. IHBB 10380]	-	-
P. sp. IHBB-10380	WP_044877917.1	transketolase [Paenibacillus sp. IHBB 10380]	[K00615] E2.2.1.1; transketolase [EC:2.2.1.1]	-
P. sp. IHBB-10380	WP_044880175.1	transketolase [Paenibacillus sp. IHBB 10380]	[K00615] E2.2.1.1; transketolase [EC:2.2.1.1]	-
P. sp. IHBB-10380	WP_044877981.1	protein of unknown function DUF6, transmembrane [Shewanella denitrificans OS217]	-	-
P. sp. IHBB-10380	WP_044877983.1	polysaccharide deacetylase [Paenibacillus sp. IHBB 10380]	-	CE4
P. sp. IHBB-10380	WP_044877986.1	chitin deacetylase [Paenibacillus sp. IHBB 10380]	-	CE4
P. sp. IHBB-10380	WP_052676123.1	copper amine oxidase [Paenibacillus sp. IHBB 10380]	-	-
P. sp. IHBB-10380	WP_052675962.1	periplasmic component [Paenibacillus alvei]	-	-
P. sp. IHBB-10380	WP_052675966.1	fructose 2,6-bisphosphatase [Paenibacillus sp. Aloe-11]	[K02226] cobC; alpha-ribazole phosphatase [EC:3.1.3.73]	-
P. sp. IHBB-10380	WP_044880215.1	sugar ABC transporter permease [Paenibacillus sp. IHBB 10380]	[K02026] ABC.MS.P1; multiple sugar transport system permease protein	-
P. sp. IHBB-10380	WP_044878212.1	sugar ABC transporter permease [Paenibacillus sp. IHBB 10380]	[K02025] ABC.MS.P; multiple sugar transport system permease protein	-
P. sp. IHBB-10380	WP_044878213.1	ABC transporter substrate-binding protein [Paenibacillus sp. IHBB 10380]	[K02027] ABC.MS.S; multiple sugar transport system substrate-binding protein	-
P. sp. IHBB-10380	WP_044878216.1	peptidoglycan-N-acetylglucosamine deacetylase [Paenibacillus sp. IHBB 10380]	-	CE4
P. sp. IHBB-10380	WP_044878226.1	sugar ABC transporter permease [Paenibacillus sp. IHBB 10380]	[K02026] ABC.MS.P1; multiple sugar transport system permease protein	-
P. sp. IHBB-10380	WP_044878227.1	sugar ABC transporter permease [Paenibacillus sp. IHBB 10380]	[K02025] ABC.MS.P; multiple sugar transport system permease protein	-
P. sp. IHBB-10380	WP_044878282.1	phage-like element PBSX protein XkdQ [Paenibacillus sp. IHBB 10380]	-	-
P. sp. IHBB-10380	WP_044878360.1	PTS ascorbate transporter subunit IIC [Paenibacillus sp. IHBB 10380]	[K03475] PTS-Ula-EIIC; PTS system, ascorbate-specific IIC component	-
P. sp. IHBB-10380	WP_044878361.1	PTS lactose transporter subunit IIB [Paenibacillus sp. IHBB 10380]	[K02822] PTS-Ula-EIIB; PTS system, ascorbate-specific IIB component [EC:2.7.1.194]	-
P. sp. IHBB-10380	WP_044878363.1	glycosyl transferase [Paenibacillus sp. IHBB 10380]	-	GT2
P. sp. IHBB-10380	WP_044880254.1	beta-mannanase [Paenibacillus sp. IHBB 10380]	[K01218] gmuG; mannan endo-1,4-beta-mannosidase [EC:3.2.1.78]	CBM35+GH26
P. sp. IHBB-10380	WP_044875547.1	multidrug transporter [Paenibacillus sp. IHBB 10380]	-	-
P. sp. IHBB-10380	WP_044878400.1	glycosyl transferase family A [Paenibacillus sp. IHBB 10380]	-	GT2
P. sp. IHBB-10380	WP_044878412.1	aryl-phospho-beta-D-glucosidase [Paenibacillus sp. IHBB 10380]	[K01223] E3.2.1.86B; 6-phospho-beta-glucosidase [EC:3.2.1.86]	GH1
P. sp. IHBB-10380	WP_044878475.1	glycosyl transferase family 2 [Paenibacillus sp. IHBB 10380]	-	GT27
P. sp. IHBB-10380	WP_044875819.1	transporter [Paenibacillus sp. IHBB 10380]	-	-
P. sp. IHBB-10380	WP_044878621.1	citrate lyase subunit beta [Paenibacillus sp. IHBB 10380]	-	-
P. sp. IHBB-10380	WP_052676006.1	polysaccharide deacetylase [Paenibacillus chitinolyticus]	-	CE4
P. sp. IHBB-10380	WP_044878628.1	six-hairpin glycosidase [Rufibacter tibetensis]	-	-
P. sp. IHBB-10380	WP_044880297.1	aldolase [Paenibacillus sp. IHBB 10380]	[K01628] fucA; L-fuculose-phosphate aldolase [EC:4.1.2.17]	-
P. sp. IHBB-10380	WP_044878649.1	phosphonomutase [Listeria ivanovii]	-	-
P. sp. IHBB-10380	WP_044878652.1	N-acetylglucosamine-6-phosphate deacetylase [Paenibacillus sp. IHBB 10380]	[K01443] nagA; N-acetylglucosamine-6-phosphate deacetylase [EC:3.5.1.25]	CE9
P. sp. IHBB-10380	WP_044878659.1	PTS cellobiose transporter subunit IIC [Paenibacillus sp. IHBB 10380]	[K02761] PTS-Cel-EIIC; PTS system, cellobiose-specific IIC component	-
P. sp. IHBB-10380	WP_044878812.1	phosphoenolpyruvate phosphomutase [Paenibacillus sp. IHBB 10380]	[K01841] pepM; phosphoenolpyruvate phosphomutase [EC:5.4.2.9]	-
P. sp. IHBB-10380	WP_044878873.1	phosphofructokinase [Paenibacillus polymyxa]	[K00917] lacC; tagatose 6-phosphate kinase [EC:2.7.1.144]	-
P. sp. IHBB-10380	WP_044878881.1	glycosyl transferase family 2 [Paenibacillus sp. IHBB 10380]	-	GT2
P. sp. IHBB-10380	WP_044878884.1	multidrug MFS transporter [Paenibacillus sp. IHBB 10380]	-	-
P. sp. IHBB-10380	WP_044878909.1	phosphoenolpyruvate mutase [Paenibacillus sp. IHBB 10380]	[K01841] pepM; phosphoenolpyruvate phosphomutase [EC:5.4.2.9]	-
P. sp. IHBB-10380	WP_044878913.1	cupin [Paenibacillus sp. IHBB 10380]	-	-
P. sp. IHBB-10380	WP_044878980.1	MFS transporter [Paenibacillus sp. IHBB 10380]	-	-
P. sp. IHBB-10380	WP_044878987.1	MFS transporter [Paenibacillus sp. IHBB 10380]	-	-
P. sp. IHBB-10380	WP_044879061.1	glycoside hydrolase [Paenibacillus sp. IHBB 10380]	-	GH20
P. sp. IHBB-10380	WP_044879092.1	phosphoglycerate mutase [Paenibacillus sp. IHBB 10380]	[K15635] apgM; 2,3-bisphosphoglycerate-independent phosphoglycerate mutase [EC:5.4.2.12]	-
P. sp. IHBB-10380	WP_044879093.1	permease [Paenibacillus sp. IHBB 10380]	-	-
P. sp. IHBB-10380	WP_044879328.1	xylose isomerase [Paenibacillus sp. IHBB 10380]	-	-
P. sp. IHBB-10380	WP_044879331.1	polysaccharide deacetylase [Paenibacillus sp. Y412MC10]	-	CE4
P. sp. IHBB-10380	WP_044879335.1	glycosyl transferase [Paenibacillus sp. IHBB 10380]	-	GT1
P. sp. IHBB-10380	WP_052676047.1	UDP-glucuronosyltransferase [Cohnella panacarvi]	-	GT28
P. sp. IHBB-10380	WP_044879351.1	carbohydrate-binding protein [Paenibacillus sp. IHBB 10380]	-	CBM12+GH18
P. sp. IHBB-10380	WP_044879365.1	ABC transporter substrate-binding protein [Paenibacillus sp. IHBB 10380]	[K10117] msmE; raffinose/stachyose/melibiose transport system substrate-binding protein	-
P. sp. IHBB-10380	WP_044879366.1	ABC transporter permease [Paenibacillus sp. IHBB 10380]	[K10118] msmF; raffinose/stachyose/melibiose transport system permease protein	-
P. sp. IHBB-10380	WP_044879367.1	sugar ABC transporter permease [Paenibacillus sp. IHBB 10380]	[K10119] msmG; raffinose/stachyose/melibiose transport system permease protein	-
P. sp. IHBB-10380	WP_026010820.1	MULTISPECIES: cupin [Paenibacillus]	-	-
P. sp. IHBB-10380	WP_044879396.1	ABC transporter substrate-binding protein [Paenibacillus sp. IHBB 10380]	-	-
P. sp. IHBB-10380	WP_044880388.1	ABC transporter permease [Paenibacillus sp. IHBB 10380]	-	-
P. sp. IHBB-10380	WP_044879401.1	ABC transporter permease [Paenibacillus sp. IHBB 10380]	[K02026] ABC.MS.P1; multiple sugar transport system permease protein	-
P. sp. IHBB-10380	WP_044879402.1	glycosyl transferase family 2 [Paenibacillus sp. IHBB 10380]	[K01195] uidA; beta-glucuronidase [EC:3.2.1.31]	GH2
P. sp. IHBB-10380	WP_044879447.1	3-phenylpropionic acid transporter [Anoxybacillus flavithermus]	[K05820] hcaT; MFS transporter, PPP family, 3-phenylpropionic acid transporter	-
P. sp. IHBB-10380	WP_044879529.1	ABC transporter substrate-binding protein [Paenibacillus chitinolyticus]	[K02027] ABC.MS.S; multiple sugar transport system substrate-binding protein	-
P. sp. IHBB-10380	WP_044880428.1	chitinase [Paenibacillus sp. IHBB 10380]	[K01183] E3.2.1.14; chitinase [EC:3.2.1.14]	GH18
P. sp. IHBB-10380	WP_044879629.1	endo-beta-N-acetylglucosaminidase [Paenibacillus sp. IHBB 10380]	-	CBM32+GH85
P. sp. IHBB-10380	WP_044879699.1	ABC transporter substrate-binding protein [Paenibacillus sp. IHBB 10380]	[K05813] ugpB; sn-glycerol 3-phosphate transport system substrate-binding protein	-
P. sp. IHBB-10380	WP_044879700.1	ABC transporter permease [Paenibacillus sp. IHBB 10380]	[K05814] ugpA; sn-glycerol 3-phosphate transport system permease protein	-
P. sp. IHBB-10380	WP_044880447.1	ABC transporter permease [Paenibacillus sp. IHBB 10380]	[K05815] ugpE; sn-glycerol 3-phosphate transport system permease protein	-
P. sp. IHBB-10380	WP_044880462.1	MFS transporter [Paenibacillus sp. IHBB 10380]	-	-
P. sp. IHBB-10380	WP_044875956.1	fucose 4-O-acetylase [Paenibacillus sp. IHBB 10380]	-	-
P. sp. IHBB-10380	WP_044875568.1	phosphoenolpyruvate synthase [Paenibacillus sp. IHBB 10380]	-	-
P. sp. IHBB-10380	WP_044879862.1	ribokinase [Paenibacillus sp. IHBB 10380]	[K00852] rbsK; ribokinase [EC:2.7.1.15]	-
P. sp. IHBB-10380	WP_044876076.1	glycosidase [Paenibacillus sp. IHBB 10380]	[K18785] mp2; beta-1,4-mannooligosaccharide/beta-1,4-mannosyl-N-acetylglucosamine phosphorylase [EC:2.4.1.319 2.4.1.320]	GH130
P. sp. IHBB-10380	WP_044875579.1	glucosyltransferase [Bacillus mannanilyticus]	-	GT1
P. sp. Aloe-11	WP_043890894.1	mfs transporter [Paenibacillus sp. Aloe-11]	[K08168] tetB; MFS transporter, DHA2 family, metal-tetracycline-proton antiporter	-
P. sp. Aloe-11	WP_007428205.1	carboxyphosphonoenolpyruvate phosphonomutase [Brevibacillus reuszeri]	-	-
P. sp. Aloe-11	WP_007428206.1	MFS transporter [Paenibacillus sp. Aloe-11]	-	-
P. sp. Aloe-11	WP_007428215.1	MFS transporter [Paenibacillus sp. Aloe-11]	-	-
P. sp. Aloe-11	WP_007428218.1	MFS transporter [Paenibacillus sp. Aloe-11]	-	-
P. sp. Aloe-11	WP_043890663.1	membrane protein [Paenibacillus sp. Aloe-11]	[K01625] eda; 2-dehydro-3-deoxyphosphogluconate aldolase / (4S)-4-hydroxy-2-oxoglutarate aldolase [EC:4.1.2.14 4.1.3.42]	-
P. sp. Aloe-11	WP_043891030.1	spore germination protein [Paenibacillus sp. Aloe-11]	[K06295] gerKA; spore germination protein KA	-
P. sp. Aloe-11	WP_007430517.1	MFS transporter [Paenibacillus sp. Aloe-11]	-	-
P. sp. Aloe-11	WP_007430529.1	ABC transporter substrate-binding protein [Paenibacillus sp. Aloe-11]	[K02027] ABC.MS.S; multiple sugar transport system substrate-binding protein	-
P. sp. Aloe-11	WP_007430530.1	ABC transporter permease [Paenibacillus sp. Aloe-11]	[K02025] ABC.MS.P; multiple sugar transport system permease protein	-
P. sp. Aloe-11	WP_007430531.1	sugar ABC transporter permease [Paenibacillus sp. Aloe-11]	[K02026] ABC.MS.P1; multiple sugar transport system permease protein	-
P. sp. Aloe-11	WP_007430551.1	protein lplB [Paenibacillus sp. Aloe-11]	[K17319] lplB; putative aldouronate transport system permease protein	-
P. sp. Aloe-11	WP_007430552.1	ABC transporter permease [Paenibacillus sp. Aloe-11]	[K17320] lplC; putative aldouronate transport system permease protein	-
P. sp. Aloe-11	WP_007430553.1	ABC transporter substrate-binding protein [Paenibacillus sp. Aloe-11]	[K17318] lplA; putative aldouronate transport system substrate-binding protein	-
P. sp. Aloe-11	WP_007430555.1	beta-glucuronidase [Paenibacillus sp. Aloe-11]	[K01195] uidA; beta-glucuronidase [EC:3.2.1.31]	GH2
P. sp. Aloe-11	WP_007430556.1	glycoside hydrolase [Paenibacillus sp. Aloe-11]	-	GH2
P. sp. Aloe-11	WP_007430575.1	membrane protein [Paenibacillus sp. Aloe-11]	[K06295] gerKA; spore germination protein KA	-
P. sp. Aloe-11	WP_007430581.1	cytochrome c biogenesis protein [Paenibacillus sp. Aloe-11]	[K02025] ABC.MS.P; multiple sugar transport system permease protein	-
P. sp. Aloe-11	WP_007430582.1	ABC transporter permease [Paenibacillus sp. Aloe-11]	[K02026] ABC.MS.P1; multiple sugar transport system permease protein	-
P. sp. Aloe-11	WP_007430583.1	glycerol-3-phosphate ABC transporter substrate-binding protein [Paenibacillus sp. Aloe-11]	[K05813] ugpB; sn-glycerol 3-phosphate transport system substrate-binding protein	-
P. sp. Aloe-11	WP_043891021.1	2-dehydro-3-deoxyglucarate aldolase [Paenibacillus sp. Aloe-11]	[K02510] hpaI; 4-hydroxy-2-oxoheptanedioate aldolase [EC:4.1.2.52]	-
P. sp. Aloe-11	WP_007430593.1	trehalase [Paenibacillus sp. Aloe-11]	[K04844] ycjT; hypothetical glycosyl hydrolase [EC:3.2.1.-]	GH65
P. sp. Aloe-11	WP_007430594.1	ABC transporter substrate-binding protein [Paenibacillus sp. Aloe-11]	[K02027] ABC.MS.S; multiple sugar transport system substrate-binding protein	-
P. sp. Aloe-11	WP_007430595.1	spermidine/putrescine ABC transporter permease [Paenibacillus sp. Aloe-11]	[K02025] ABC.MS.P; multiple sugar transport system permease protein	-
P. sp. Aloe-11	WP_007430596.1	sugar ABC transporter permease [Paenibacillus sp. Aloe-11]	[K02026] ABC.MS.P1; multiple sugar transport system permease protein	-
P. sp. Aloe-11	WP_007430597.1	glycogen debranching protein [Paenibacillus sp. Aloe-11]	-	GH78
P. sp. Aloe-11	WP_007430605.1	MFS transporter [Paenibacillus sp. Aloe-11]	-	-
P. sp. Aloe-11	WP_007430609.1	glucosamine-6-phosphate deaminase [Paenibacillus sp. Aloe-11]	-	-
P. sp. Aloe-11	WP_007430611.1	alpha-galactosidase [Paenibacillus sp. Aloe-11]	[K07406] melA; alpha-galactosidase [EC:3.2.1.22]	GH4
P. sp. Aloe-11	WP_007430612.1	beta-glucosidase [Paenibacillus sp. Aloe-11]	[K05349] bglX; beta-glucosidase [EC:3.2.1.21]	GH3
P. sp. Aloe-11	WP_007430613.1	sugar ABC transporter permease [Paenibacillus sp. Aloe-11]	[K17319] lplB; putative aldouronate transport system permease protein	-
P. sp. Aloe-11	WP_007430614.1	ABC transporter permease [Paenibacillus sp. Aloe-11]	[K17320] lplC; putative aldouronate transport system permease protein	-
P. sp. Aloe-11	WP_007430615.1	ABC transporter substrate-binding protein [Paenibacillus sp. Aloe-11]	[K17318] lplA; putative aldouronate transport system substrate-binding protein	-
P. sp. Aloe-11	WP_007428267.1	zinc-dependent alcohol dehydrogenase [Paenibacillus sp. Aloe-11]	[K13953] adhP; alcohol dehydrogenase, propanol-preferring [EC:1.1.1.1]	-
P. sp. Aloe-11	WP_043891172.1	xylose isomerase [Paenibacillus sp. Aloe-11]	-	-
P. sp. Aloe-11	WP_007428298.1	MFS transporter [Paenibacillus sp. Aloe-11]	[K08224] ynfM; MFS transporter, YNFM family, putative membrane transport protein	-
P. sp. Aloe-11	WP_043891192.1	glycoside hydrolase family protein [Paenibacillus sp. Aloe-11]	[K01191] E3.2.1.24; alpha-mannosidase [EC:3.2.1.24]	GH38
P. sp. Aloe-11	WP_007431400.1	glycoside hydrolase [Paenibacillus sp. Aloe-11]	-	GH5
P. sp. Aloe-11	WP_007431402.1	alpha-mannosidase [Paenibacillus sp. Aloe-11]	[K01191] E3.2.1.24; alpha-mannosidase [EC:3.2.1.24]	GH38
P. sp. Aloe-11	WP_043891193.1	glycoside hydrolase [Paenibacillus sp. Aloe-11]	[K05349] bglX; beta-glucosidase [EC:3.2.1.21]	GH3
P. sp. Aloe-11	WP_007431404.1	sugar ABC transporter permease [Paenibacillus sp. Aloe-11]	[K17320] lplC; putative aldouronate transport system permease protein	-
P. sp. Aloe-11	WP_007431406.1	ABC transporter substrate-binding protein [Paenibacillus sp. Aloe-11]	[K17318] lplA; putative aldouronate transport system substrate-binding protein	-
P. sp. Aloe-11	WP_007431409.1	endo-beta-N-acetylglucosaminidase [Paenibacillus sp. Aloe-11]	-	GH85
P. sp. Aloe-11	WP_007431458.1	carboxyphosphonoenolpyruvate phosphonomutase [Paenibacillus sp. Aloe-11]	-	-
P. sp. Aloe-11	WP_007432021.1	protein iolH [Paenibacillus sp. Aloe-11]	[K06605] iolH; myo-inositol catabolism protein IolH	-
P. sp. Aloe-11	WP_007432022.1	3D-(3,5/4)-trihydroxycyclohexane-1,2-dione acylhydrolase (decyclizing) [Paenibacillus sp. Aloe-11]	[K03336] iolD; 3D-(3,5/4)-trihydroxycyclohexane-1,2-dione acylhydrolase (decyclizing) [EC:3.7.1.22]	-
P. sp. Aloe-11	WP_007432023.1	5-dehydro-2-deoxygluconokinase [Paenibacillus sp. Aloe-11]	[K03338] iolC; 5-dehydro-2-deoxygluconokinase [EC:2.7.1.92]	-
P. sp. Aloe-11	WP_043891273.1	IolB protein [Paenibacillus sp. Aloe-11]	[K03337] iolB; 5-deoxy-glucuronate isomerase [EC:5.3.1.30]	-
P. sp. Aloe-11	WP_007432029.1	inosose isomerase [Paenibacillus sp. Aloe-11]	[K06606] iolI; 2-keto-myo-inositol isomerase [EC:5.3.99.11]	-
P. sp. Aloe-11	WP_007432031.1	MFS transporter [Paenibacillus sp. Aloe-11]	[K06609] iolT; MFS transporter, SP family, major inositol transporter	-
P. sp. Aloe-11	WP_007432032.1	myo-inosose-2 dehydratase [Paenibacillus sp. Aloe-11]	[K03335] iolE; inosose dehydratase [EC:4.2.1.44]	-
P. sp. Aloe-11	WP_007428386.1	PTS mannose transporter subunit IID [Paenibacillus sp. Aloe-11]	[K02793] PTS-Man-EIIA; PTS system, mannose-specific IIA component [EC:2.7.1.191]	-
P. sp. Aloe-11	WP_007428387.1	PTS fructose transporter subunit IIB [Paenibacillus sp. Aloe-11]	[K02793] PTS-Man-EIIA; PTS system, mannose-specific IIA component [EC:2.7.1.191]	-
P. sp. Aloe-11	WP_007428388.1	PTS mannose/fructose/sorbose transporter subunit IIC [Paenibacillus sp. Aloe-11]	-	-
P. sp. Aloe-11	WP_007428389.1	PTS mannose transporter subunit IID [Paenibacillus sp. Aloe-11]	[K02796] PTS-Man-EIID; PTS system, mannose-specific IID component	-
P. sp. Aloe-11	WP_007432148.1	MFS transporter [Paenibacillus sp. Aloe-11]	-	-
P. sp. Aloe-11	WP_007432323.1	MFS transporter permease [Paenibacillus sp. Aloe-11]	-	-
P. sp. Aloe-11	WP_007432341.1	alpha-amlyase [Paenibacillus sp. Aloe-11]	[K01176] AMY; alpha-amylase [EC:3.2.1.1]	CBM26+GH13
P. sp. Aloe-11	WP_007432482.1	MFS transporter [Paenibacillus sp. Aloe-11]	[K08224] ynfM; MFS transporter, YNFM family, putative membrane transport protein	-
P. sp. Aloe-11	WP_043891345.1	glycosyl transferase [Paenibacillus sp. Aloe-11]	-	GT2
P. sp. Aloe-11	WP_007432915.1	glycosyl hydrolase [Paenibacillus macerans]	-	GH126
P. sp. Aloe-11	WP_007432934.1	endoglucanase [Paenibacillus sp. Aloe-11]	[K01218] gmuG; mannan endo-1,4-beta-mannosidase [EC:3.2.1.78]	GH5
P. sp. Aloe-11	WP_043891392.1	MFS transporter [Paenibacillus sp. Aloe-11]	-	-
P. sp. Aloe-11	WP_007433005.1	PTS beta-glucoside transporter subunit EIIBCA [Paenibacillus sp. Aloe-11]	[K02755] PTS-Bgl-EIIA; PTS system, beta-glucoside-specific IIA component [EC:2.7.1.-]	-
P. sp. Aloe-11	WP_007433010.1	MFS transporter [Paenibacillus sp. Aloe-11]	-	-
P. sp. Aloe-11	WP_007433165.1	glycosyl transferase family 2 [Paenibacillus sp. Aloe-11]	-	GT2
P. sp. Aloe-11	WP_043891420.1	glycosyl transferase family 2 [Paenibacillus sp. Aloe-11]	-	GT2
P. sp. Aloe-11	WP_007428590.1	beta-glucuronidase [Paenibacillus sp. Aloe-11]	[K01195] uidA; beta-glucuronidase [EC:3.2.1.31]	GH2
P. sp. Aloe-11	WP_007428591.1	sugar transporter [Paenibacillus sp. Aloe-11]	[K03292] TC.GPH; glycoside/pentoside/hexuronide:cation symporter, GPH family	-
P. sp. Aloe-11	WP_007429002.1	MFS transporter [Paenibacillus sp. Aloe-11]	-	-
P. sp. AT5	WP_055106454.1	glycosyl transferase family 2 [Paenibacillus sp. AT5]	[K20444] rfbC; O-antigen biosynthesis protein [EC:2.4.1.-]	GT2
P. sp. AT5	WP_055106002.1	ABC transporter [Paenibacillus sp. AT5]	[K09691] ABC-2.LPSE.A; lipopolysaccharide transport system ATP-binding protein	-
P. sp. AT5	WP_055106003.1	sugar ABC transporter permease [Paenibacillus sp. AT5]	[K09690] ABC-2.LPSE.P; lipopolysaccharide transport system permease protein	-
P. sp. AT5	WP_055106045.1	glycosyl transferase family 2 [Geobacillus sp. B4113_201601]	-	GT2
P. sp. AT5	WP_055106046.1	radical SAM protein [Desulfonatronovibrio magnus]	-	GT2
P. sp. AT5	WP_055106049.1	exopolysaccharide biosynthesis protein [Rivularia sp. PCC 7116]	-	-
P. sp. AT5	WP_055106210.1	sugar ABC transporter ATP-binding protein [Paenibacillus sp. AT5]	[K02026] ABC.MS.P1; multiple sugar transport system permease protein	-
P. sp. AT5	WP_055106211.1	sugar ABC transporter permease [Paenibacillus sp. AT5]	[K02025] ABC.MS.P; multiple sugar transport system permease protein	-
P. sp. AT5	WP_055106212.1	ABC transporter substrate-binding protein [Paenibacillus sp. AT5]	[K02027] ABC.MS.S; multiple sugar transport system substrate-binding protein	-
P. sp. AT5	WP_055105136.1	glycoside hydrolase family 81 [Paenibacillus sp. AT5]	-	CBM56+GH81
P. sp. AT5	WP_055106219.1	alpha-galactosidase [Paenibacillus sp. AT5]	[K07407] E3.2.1.22B; alpha-galactosidase [EC:3.2.1.22]	GH36
P. sp. AT5	WP_055106262.1	MULTISPECIES: ABC transporter ATP-binding protein [Paenibacillus]	[K16786] ecfA1; energy-coupling factor transport system ATP-binding protein [EC:3.6.3.-]	-
P. sp. AT5	WP_055106295.1	Pectate disaccharide-lyase [Paenibacillus sp. FSL R7-269]	-	PL9+SLH
P. sp. AT5	WP_055106302.1	beta-mannosidase [Paenibacillus sp. AT5]	[K01218] gmuG; mannan endo-1,4-beta-mannosidase [EC:3.2.1.78]	GH26
P. sp. AT5	WP_055105148.1	glycoside hydrolase [Paenibacillus sp. AT5]	-	CBM6+CBM66+GH43
P. sp. AT5	WP_055106328.1	glycoside hydrolase [Paenibacillus sp. AT5]	-	GH20
P. sp. AT5	WP_055106339.1	glycosyl transferase family 2 [Paenibacillus sp. AT5]	-	GT2
P. sp. AT5	WP_055105151.1	ABC transporter substrate-binding protein [Paenibacillus sp. JDR-2]	[K02027] ABC.MS.S; multiple sugar transport system substrate-binding protein	-
P. sp. AT5	WP_055106353.1	glycoside hydrolase family 65 [Paenibacillus sp. AT5]	[K05342] E2.4.1.64; alpha,alpha-trehalose phosphorylase [EC:2.4.1.64]	GH65
P. sp. AT5	WP_055105152.1	binding-protein-dependent transport system inner membrane protein [Paenibacillus sp. FSL R7-277]	[K02025] ABC.MS.P; multiple sugar transport system permease protein	-
P. sp. AT5	WP_055105153.1	sugar ABC transporter permease [Paenibacillus sp. AT5]	[K02026] ABC.MS.P1; multiple sugar transport system permease protein	-
P. sp. AT5	WP_055105154.1	glycoside hydrolase family 2 [Paenibacillus sp. AT5]	-	GH2
P. sp. AT5	WP_055106639.1	fibronectin [Bacillus sp. FJAT-18019]	-	CBM12+GH18
P. sp. AT5	WP_055106810.1	MFS transporter [Paenibacillus sp. AT5]	-	-
P. sp. AT5	WP_055106855.1	MFS transporter [Paenibacillus sp. AT5]	-	-
P. sp. AT5	WP_055106924.1	sugar ABC transporter permease [Paenibacillus sp. AT5]	[K02026] ABC.MS.P1; multiple sugar transport system permease protein	-
P. sp. AT5	WP_055106925.1	ABC transporter permease [Paenibacillus sp. AT5]	[K02025] ABC.MS.P; multiple sugar transport system permease protein	-
P. sp. AT5	WP_055106926.1	sugar ABC transporter [Paenibacillus sp. oral taxon 786]	[K02027] ABC.MS.S; multiple sugar transport system substrate-binding protein	-
P. sp. AT5	WP_055106940.1	ABC transporter substrate-binding protein [Paenibacillus sp. AT5]	[K10117] msmE; raffinose/stachyose/melibiose transport system substrate-binding protein	-
P. sp. AT5	WP_055107010.1	glucosamine-6-phosphate isomerase [Paenibacillus sp. AT5]	[K02564] nagB; glucosamine-6-phosphate deaminase [EC:3.5.99.6]	-
P. sp. AT5	WP_055107012.1	sugar (glycoside-pentoside-hexuronide) transporter [Clostridium saccharoperbutylacetonicum]	[K03292] TC.GPH; glycoside/pentoside/hexuronide:cation symporter, GPH family	-
P. sp. AT5	WP_055107029.1	glycosyl transferase [Streptomyces ghanaensis]	-	GT2
P. sp. AT5	WP_055107034.1	dihydroxyacetone kinase subunit DhaK [Paenibacillus sp. AT5]	-	-
P. sp. AT5	WP_055107035.1	beta-galactosidase [Paenibacillus sp. FSL R7-277]	[K01190] lacZ; beta-galactosidase [EC:3.2.1.23]	GH2
P. sp. AT5	WP_055107039.1	protein lplB [Paenibacillus sp. AT5]	[K17319] lplB; putative aldouronate transport system permease protein	-
P. sp. AT5	WP_055107040.1	ABC transporter permease [Paenibacillus sp. AT5]	[K17320] lplC; putative aldouronate transport system permease protein	-
P. sp. AT5	WP_055107041.1	ABC transporter substrate-binding protein [Mahella australiensis]	[K17318] lplA; putative aldouronate transport system substrate-binding protein	-
P. sp. AT5	WP_055109952.1	chitin-binding protein [Paenibacillus sp. AT5]	[K03933] cpbD; chitin-binding protein	AA10+CBM5
P. sp. AT5	WP_055107163.1	pectate lyase [Paenibacillus sp. AT5]	[K01728] pel; pectate lyase [EC:4.2.2.2]	PL1
P. sp. AT5	WP_055107179.1	arabinan endo-1,5-alpha-L-arabinosidase [Paenibacillus sp. AT5]	[K06113] abnA; arabinan endo-1,5-alpha-L-arabinosidase [EC:3.2.1.99]	GH43
P. sp. AT5	WP_055107182.1	ABC transporter substrate-binding protein [Paenibacillus sp. AT5]	[K10188] lacE; lactose/L-arabinose transport system substrate-binding protein	-
P. sp. AT5	WP_055107183.1	lactose ABC transporter permease [Paenibacillus sp. AT5]	[K10189] lacF; lactose/L-arabinose transport system permease protein	-
P. sp. AT5	WP_055107184.1	lactose ABC transporter permease [Paenibacillus sp. AT5]	[K10190] lacG; lactose/L-arabinose transport system permease protein	-
P. sp. AT5	WP_055107217.1	ABC transporter substrate-binding protein [Paenibacillus sp. 32O-W]	[K02027] ABC.MS.S; multiple sugar transport system substrate-binding protein	-
P. sp. AT5	WP_055107218.1	ABC transporter permease [Paenibacillus sp. AT5]	[K02025] ABC.MS.P; multiple sugar transport system permease protein	-
P. sp. AT5	WP_055107219.1	ABC transporter permease [Paenibacillus sp. AT5]	[K02026] ABC.MS.P1; multiple sugar transport system permease protein	-
P. sp. AT5	WP_055107220.1	dextranase 2 [Paenibacillus sp. Dex50-2]	[K05988] dexA; dextranase [EC:3.2.1.11]	GH66
P. sp. AT5	WP_055107224.1	ABC transporter substrate-binding protein [Bacillus nealsonii]	[K02027] ABC.MS.S; multiple sugar transport system substrate-binding protein	-
P. sp. AT5	WP_055107235.1	arabinose efflux permease [Thermobacillus composti]	-	-
P. sp. AT5	WP_055109973.1	alpha-N-arabinofuranosidase [Paenibacillus sp. AT5]	-	GH43
P. sp. AT5	WP_055107300.1	sugar ABC transporter substrate-binding protein [Paenibacillus sp. AT5]	[K02027] ABC.MS.S; multiple sugar transport system substrate-binding protein	-
P. sp. AT5	WP_055107301.1	sugar transporter [Paenibacillus sp. AT5]	[K02025] ABC.MS.P; multiple sugar transport system permease protein	-
P. sp. AT5	WP_055107302.1	sugar ABC transporter permease [Paenibacillus sp. AT5]	[K02026] ABC.MS.P1; multiple sugar transport system permease protein	-
P. sp. AT5	WP_055109981.1	beta-xylosidase [Paenibacillus sp. AT5]	[K06113] abnA; arabinan endo-1,5-alpha-L-arabinosidase [EC:3.2.1.99]	GH43
P. sp. AT5	WP_055109987.1	sugar ABC transporter permease [Paenibacillus sp. AT5]	[K10118] msmF; raffinose/stachyose/melibiose transport system permease protein	-
P. sp. AT5	WP_055109989.1	sugar ABC transporter permease [Paenibacillus sp. AT5]	[K10119] msmG; raffinose/stachyose/melibiose transport system permease protein	-
P. sp. AT5	WP_055107370.1	Parallel beta-helix repeat-containing protein [Paenibacillus mucilaginosus 3016]	-	GH28
P. sp. AT5	WP_055107569.1	putative uncharacterized protein [Veillonella sp. CAG:933]	[K02027] ABC.MS.S; multiple sugar transport system substrate-binding protein	-
P. sp. AT5	WP_055107570.1	putative ABC transporter permease protein [Veillonella sp. CAG:933]	[K02025] ABC.MS.P; multiple sugar transport system permease protein	-
P. sp. AT5	WP_055107571.1	ABC transporter permease [Paenibacillus sp. AT5]	[K02026] ABC.MS.P1; multiple sugar transport system permease protein	-
P. sp. AT5	WP_055107576.1	xylulokinase [Paenibacillus sp. AT5]	[K00854] xylB; xylulokinase [EC:2.7.1.17]	-
P. sp. AT5	WP_055107909.1	EmrB/QacA subfamily drug resistance transporter [Paenibacillus sp. JDR-2]	-	-
P. sp. AT5	WP_055107910.1	glycosyltransferase MGT family [Ktedonobacter racemifer]	-	GT1
P. sp. AT5	WP_055105306.1	PglB [Paenibacillus sp. S09]	-	CBM4+CBM54+CBM6+GH16+SLH
P. sp. AT5	WP_055107920.1	fructose bisphosphate aldolase [Paenibacillus sp. AT5]	[K01623] ALDO; fructose-bisphosphate aldolase, class I [EC:4.1.2.13]	-
P. sp. AT5	WP_055105308.1	sugar ABC transporter [Thermobacillus composti]	[K17318] lplA; putative aldouronate transport system substrate-binding protein	-
P. sp. AT5	WP_055105309.1	beta-glucanase [Paenibacillus sp. AT5]	-	GH16
P. sp. AT5	WP_055105310.1	ABC transporter permease [Paenibacillus sp. AT5]	[K02026] ABC.MS.P1; multiple sugar transport system permease protein	-
P. sp. AT5	WP_055105361.1	ABC transporter permease [Paenibacillus sp. AT5]	[K02025] ABC.MS.P; multiple sugar transport system permease protein	-
P. sp. AT5	WP_055105311.1	ABC transporter substrate-binding protein [Paenibacillus sp. AT5]	[K02027] ABC.MS.S; multiple sugar transport system substrate-binding protein	-
P. sp. AT5	WP_055105362.1	beta-glucanase [Paenibacillus sp. AT5]	-	GH16
P. sp. AT5	WP_055108003.1	ABC transporter substrate-binding protein [Paenibacillus sp. AT5]	[K02027] ABC.MS.S; multiple sugar transport system substrate-binding protein	-
P. sp. AT5	WP_055110132.1	ABC transporter permease [Paenibacillus sp. AT5]	[K02025] ABC.MS.P; multiple sugar transport system permease protein	-
P. sp. AT5	WP_055110134.1	sugar ABC transporter permease [Paenibacillus sp. AT5]	[K02026] ABC.MS.P1; multiple sugar transport system permease protein	-
P. sp. AT5	WP_055108057.1	pectate lyase [Paenibacillus sp. AT5]	-	PL3
P. sp. AT5	WP_055108090.1	UDP-glucuronosyltransferase [Paenibacillus dauci]	-	GT28
P. sp. AT5	WP_055108122.1	macrolide transporter [Paenibacillus sp. AT5]	-	-
P. sp. AT5	WP_055105327.1	glycosyl hydrolase family 2 [Paenibacillus sp. AT5]	-	GH2
P. sp. AT5	WP_055105328.1	beta-glucosidase [Paenibacillus sp. AT5]	[K05349] bglX; beta-glucosidase [EC:3.2.1.21]	GH3
P. sp. AT5	WP_055110165.1	PTS glucose transporter subunit IIB [Paenibacillus sp. AT5]	[K02790] PTS-MalGlc-EIIB; PTS system, maltose/glucose-specific IIB component [EC:2.7.1.199 2.7.1.208]	-
P. sp. AT5	WP_055108198.1	spore gernimation protein GerA [Paenibacillus sp. AT5]	[K06295] gerKA; spore germination protein KA	-
P. sp. AT5	WP_055108221.1	beta-galactosidase [Paenibacillus sp. AT5]	[K12308] bgaB; beta-galactosidase [EC:3.2.1.23]	GH35
P. sp. AT5	WP_055108222.1	alpha-L-fucosidase [Paenibacillus sp. AT5]	[K01206] FUCA; alpha-L-fucosidase [EC:3.2.1.51]	CBM32+GH29
P. sp. AT5	WP_055108224.1	ABC transporter substrate-binding protein [Paenibacillus sp. AT5]	[K02027] ABC.MS.S; multiple sugar transport system substrate-binding protein	-
P. sp. AT5	WP_055108225.1	sugar ABC transporter ATP-binding protein [Paenibacillus sp. AT5]	[K02026] ABC.MS.P1; multiple sugar transport system permease protein	-
P. sp. AT5	WP_055108226.1	sugar ABC transporter permease [Paenibacillus sp. AT5]	[K02025] ABC.MS.P; multiple sugar transport system permease protein	-
P. sp. AT5	WP_055108232.1	tetracycline resistance protein [Paenibacillus sp. AT5]	[K08168] tetB; MFS transporter, DHA2 family, metal-tetracycline-proton antiporter	-
P. sp. AT5	WP_055105071.1	beta-mannosidase [Thermicanus aegyptius]	[K01218] gmuG; mannan endo-1,4-beta-mannosidase [EC:3.2.1.78]	CBM23+CBM27+CBM54+CBM59+GH26+SLH
P. sp. AT5	WP_055108594.1	1,4-beta-xylanase [Paenibacillus sp. AT5]	[K01181] E3.2.1.8; endo-1,4-beta-xylanase [EC:3.2.1.8]	CBM36+GH11
P. sp. AT5	WP_055108633.1	inositol phosphatase [Paenibacillus sp. AT5]	[K01092] E3.1.3.25; myo-inositol-1(or 4)-monophosphatase [EC:3.1.3.25]	-
P. sp. AT5	WP_055108695.1	multidrug ABC transporter permease [Bacillus sp. FJAT-18043]	-	-
P. sp. AT5	WP_055108850.1	sugar ABC transporter permease [Paenibacillus sp. AT5]	[K02026] ABC.MS.P1; multiple sugar transport system permease protein	-
P. sp. AT5	WP_055108852.1	sugar ABC transporter substrate-binding protein [Paenibacillus senegalensis]	[K02027] ABC.MS.S; multiple sugar transport system substrate-binding protein	-
P. sp. AT5	WP_055108869.1	binding protein msmE [Paenibacillus sp. AT5]	[K10117] msmE; raffinose/stachyose/melibiose transport system substrate-binding protein	-
P. sp. AT5	WP_055110270.1	cupin [Paenibacillus sp. AT5]	-	-
P. sp. AT5	WP_055108991.1	sugar ABC transporter permease [Paenibacillus sp. AT5]	[K10119] msmG; raffinose/stachyose/melibiose transport system permease protein	-
P. sp. AT5	WP_055108992.1	sugar ABC transporter permease [Paenibacillus sp. AT5]	-	-
P. sp. AT5	WP_055108993.1	sugar ABC transporter substrate-binding protein [Paenibacillus sp. AT5]	[K10117] msmE; raffinose/stachyose/melibiose transport system substrate-binding protein	-
P. sp. AT5	WP_055109118.1	major facilitator superfamily MFS_1 [Bacillus coagulans 2-6]	-	-
P. sp. AT5	WP_055109130.1	sugar ABC transporter permease [Paenibacillus sp. AT5]	[K02026] ABC.MS.P1; multiple sugar transport system permease protein	-
P. sp. AT5	WP_055109132.1	ABC transporter substrate-binding protein [Paenibacillus sp. AT5]	[K02027] ABC.MS.S; multiple sugar transport system substrate-binding protein	-
P. sp. AT5	WP_055109134.1	alpha-L-rhamnosidase [Paenibacillus sp. AT5]	[K05989] ramA; alpha-L-rhamnosidase [EC:3.2.1.40]	CBM67+GH78
P. sp. AT5	WP_055109219.1	glycosyl hydrolase family 88 [Paenibacillus sp. AT5]	[K15532] yteR; unsaturated rhamnogalacturonyl hydrolase [EC:3.2.1.172]	GH105
P. sp. AT5	WP_055109232.1	putative sugar ABC transporter permease [Marinimicrobia bacterium 46_47]	[K02026] ABC.MS.P1; multiple sugar transport system permease protein	-
P. sp. AT5	WP_055109233.1	sugar ABC transporter permease [Geobacillus sp. GHH01]	[K02025] ABC.MS.P; multiple sugar transport system permease protein	-
P. sp. AT5	WP_055109243.1	beta-galactosidase [Paenibacillus sp. AT5]	[K01190] lacZ; beta-galactosidase [EC:3.2.1.23]	GH2
P. sp. AT5	WP_055109263.1	endoglucanase [Paenibacillus sp. Root52]	[K01218] gmuG; mannan endo-1,4-beta-mannosidase [EC:3.2.1.78]	CBM3+CBM37+GH5
P. sp. AT5	WP_055109270.1	sugar ABC transporter permease [Paenibacillus sp. AT5]	[K17320] lplC; putative aldouronate transport system permease protein	-
P. sp. AT5	WP_055110372.1	sugar ABC transporter permease [Paenibacillus sp. AT5]	[K17319] lplB; putative aldouronate transport system permease protein	-
P. sp. AT5	WP_055109271.1	ABC transporter substrate-binding protein [Paenibacillus sp. AT5]	[K17318] lplA; putative aldouronate transport system substrate-binding protein	-
P. sp. AT5	WP_055109280.1	NLP/P60 protein [Cellulosilyticum lentocellum]	-	GH73
P. sp. AT5	WP_055109343.1	phage-like element PBSX protein XkdQ [Paenibacillus sp. GD11]	-	-
P. sp. AT5	WP_055105450.1	quinoprotein glucose dehydrogenase [Paenibacillus sp. AT5]	-	-
P. sp. AT5	WP_055109454.1	beta-glucosidase [Hungatella hathewayi]	[K05349] bglX; beta-glucosidase [EC:3.2.1.21]	GH3
P. sp. AT5	WP_055110395.1	ABC transporter permease [Paenibacillus sp. AT5]	[K10118] msmF; raffinose/stachyose/melibiose transport system permease protein	-
P. sp. AT5	WP_055110397.1	ABC transporter permease [Paenibacillus sp. AT5]	[K10119] msmG; raffinose/stachyose/melibiose transport system permease protein	-
P. sp. AT5	WP_055109500.1	chitinase [Serratia marcescens]	[K01183] E3.2.1.14; chitinase [EC:3.2.1.14]	GH18
P. sp. AT5	WP_055109520.1	spore gernimation protein [Paenibacillus sp. AT5]	[K06295] gerKA; spore germination protein KA	-
P. sp. AT5	WP_036628256.1	MULTISPECIES: EmrB/QacA subfamily drug resistance transporter [Paenibacillus]	-	-
P. sp. AT5	WP_054819299.1	sugar ABC transporter permease [Paenibacillus sp. AT5]	[K02026] ABC.MS.P1; multiple sugar transport system permease protein	-
P. sp. AT5	WP_054819307.1	sugar ABC transporter permease [Paenibacillus sp. AT5]	[K02025] ABC.MS.P; multiple sugar transport system permease protein	-
P. sp. AT5	WP_055109677.1	ABC transporter permease [Sellimonas intestinalis]	[K10119] msmG; raffinose/stachyose/melibiose transport system permease protein	-
P. sp. AT5	WP_055109679.1	sugar ABC transporter permease [Paenibacillus sp. Leaf72]	[K10118] msmF; raffinose/stachyose/melibiose transport system permease protein	-
P. sp. AT5	WP_055109745.1	sodium:melibiose symporter [Paenibacillus sp. AT5]	[K03292] TC.GPH; glycoside/pentoside/hexuronide:cation symporter, GPH family	-
P. sp. AT5	WP_055109755.1	PTS cellobiose transporter subunit IIC [Paenibacillus sp. AT5]	[K02761] PTS-Cel-EIIC; PTS system, cellobiose-specific IIC component	-
P. sp. AT5	WP_055109769.1	endoglucanase [Paenibacillus sp. AT5]	[K01179] E3.2.1.4; endoglucanase [EC:3.2.1.4]	CBM3+GH5
P. sp. AT5	WP_055109771.1	endoglucanase [Paenibacillus sp. AT5]	-	CBM3+GH44
P. sp. AT5	WP_055109773.1	endo-1,4-beta-xylanase, partial [synthetic construct]	[K01181] E3.2.1.8; endo-1,4-beta-xylanase [EC:3.2.1.8]	CBM22+CBM3+CBM37+GH10
P. sp. AT5	WP_055105559.1	cellulase [Herbinix sp. SD1D]	[K01179] E3.2.1.4; endoglucanase [EC:3.2.1.4]	CBM3+CBM30+GH9
P. sp. AT5	WP_055105560.1	glycoside hydrolase [Ruminiclostridium thermocellum]	-	CBM22+CBM3+GH10
P. sp. AT5	WP_055105561.1	cellobiohydrolase [Paenibacillus elgii]	[K19668] CBH2; cellulose 1,4-beta-cellobiosidase [EC:3.2.1.91]	CBM3+CBM37+GH6
P. sp. AT5	WP_055105039.1	ABC transporter substrate-binding protein [Paenibacillus mucilaginosus]	[K02027] ABC.MS.S; multiple sugar transport system substrate-binding protein	-
P. sp. AT5	WP_055105622.1	chitin-binding protein [Paenibacillus sp. AT5]	[K03933] cpbD; chitin-binding protein	AA10+CBM12
P. sp. AT5	WP_055105670.1	xylosidase [Paenibacillus wynnii]	[K01198] xynB; xylan 1,4-beta-xylosidase [EC:3.2.1.37]	GH43
P. sp. AT5	WP_055105715.1	cupin [Paenibacillus sp. AT5]	-	-
P. sp. AT5	WP_055105725.1	multidrug efflux MFS transporter NorA [Paenibacillus sp. AT5]	[K19578] bmr; MFS transporter, DHA1 family, multidrug resistance protein	-
P. sp. AT5	WP_055105971.1	trehalase [Paenibacillus sp. AT5]	[K04844] ycjT; hypothetical glycosyl hydrolase [EC:3.2.1.-]	GH65
P. sp. AT5	WP_055105822.1	sugar ABC transporter permease [Paenibacillus sp. AT5]	[K10119] msmG; raffinose/stachyose/melibiose transport system permease protein	-
P. sp. AT5	WP_055105823.1	ABC transporter permease [Paenibacillus sp. AT5]	[K10118] msmF; raffinose/stachyose/melibiose transport system permease protein	-
P. sp. AT5	WP_055105824.1	ABC transporter substrate-binding protein [Bacillus sp. SA1-12]	[K10117] msmE; raffinose/stachyose/melibiose transport system substrate-binding protein	-
P. sp. AT5	WP_055105912.1	N-acetylglucosamine-6-phosphate deacetylase [Paenibacillus sp. AT5]	[K01443] nagA; N-acetylglucosamine-6-phosphate deacetylase [EC:3.5.1.25]	CE9
P. sp. AT5	WP_055105111.1	multidrug MFS transporter [Paenibacillus sp. AT5]	-	-
P. sp. D14	WP_009226093.1	MFS transporter [Paenibacillus sp. oral taxon 786]	-	-
P. sp. D14	WP_009225676.1	glycosyhydrolase [Paenibacillus sp. oral taxon 786]	-	GH117
P. sp. D14	WP_009225684.1	sugar ABC transporter substrate-binding protein [Paenibacillus sp. oral taxon 786]	[K17318] lplA; putative aldouronate transport system substrate-binding protein	-
P. sp. D14	WP_009225685.1	glycoside hydrolase family 2 [Paenibacillus sp. oral taxon 786]	[K01192] E3.2.1.25; beta-mannosidase [EC:3.2.1.25]	GH2
P. sp. D14	WP_009225689.1	phosphopyruvate hydratase [Paenibacillus sp. oral taxon 786]	[K01689] ENO; enolase [EC:4.2.1.11]	-
P. sp. D14	WP_009225692.1	threonine synthase [Paenibacillus sp. oral taxon 786]	-	GH2
P. sp. D14	WP_009225697.1	integral membrane protein rhomboid family [Vibrio variabilis]	[K02027] ABC.MS.S; multiple sugar transport system substrate-binding protein	-
P. sp. D14	WP_036645707.1	an exo-type agarase [Paenibacillus sp. SSG-1]	-	GH86
P. sp. D14	WP_036645724.1	glycosyl hydrolase family 2, sugar binding domain protein [Paenibacillus sp. oral taxon 786 str. D14]	[K01192] E3.2.1.25; beta-mannosidase [EC:3.2.1.25]	GH2
P. sp. D14	WP_009225723.1	glycosylase [[Clostridium] termitidis]	[K20885] beta-1	GH130
P. sp. D14	WP_009225724.1	sugar ABC transporter permease [Paenibacillus sp. oral taxon 786]	[K17319] lplB; putative aldouronate transport system permease protein	-
P. sp. D14	WP_050769781.1	ABC transporter permease [Paenibacillus sp. oral taxon 786]	[K17320] lplC; putative aldouronate transport system permease protein	-
P. sp. D14	WP_009225729.1	coagulation factor 5/8 type domain-containing protein [Paenibacillus sp. oral taxon 786]	-	-
P. sp. D14	WP_036645727.1	glycosylase [[Clostridium] termitidis]	-	-
P. sp. D14	WP_050769783.1	ABC transporter, permease protein [Paenibacillus sp. oral taxon 786 str. D14]	[K17319] lplB; putative aldouronate transport system permease protein	-
P. sp. D14	WP_028539922.1	MULTISPECIES: ABC transporter permease [Paenibacillus]	[K17320] lplC; putative aldouronate transport system permease protein	-
P. sp. D14	WP_009225751.1	MULTISPECIES: ABC transporter substrate-binding protein [Paenibacillus]	[K17318] lplA; putative aldouronate transport system substrate-binding protein	-
P. sp. D14	WP_009225652.1	arabinogalactan endo-1,4-beta-galactosidase [Paenibacillus sp. oral taxon 786]	[K01224] E3.2.1.89; arabinogalactan endo-1,4-beta-galactosidase [EC:3.2.1.89]	CBM61+GH53
P. sp. D14	WP_009225653.1	periplasmic binding protein [Paenibacillus sp. oral taxon 786]	[K15770] cycB; arabinogalactan oligomer / maltooligosaccharide transport system substrate-binding protein	-
P. sp. D14	WP_036645679.1	sugar ABC transporter permease [Paenibacillus sp. oral taxon 786]	[K15771] ganP; arabinogalactan oligomer / maltooligosaccharide transport system permease protein	-
P. sp. D14	WP_009225655.1	arabinogalactan ABC transporter permease [Paenibacillus sp. oral taxon 786]	[K15772] ganQ; arabinogalactan oligomer / maltooligosaccharide transport system permease protein	-
P. sp. D14	WP_036645648.1	putative arabinogalactan endo-1,4-beta-galactosidase [Paenibacillus sp. oral taxon 786 str. D14]	[K01224] E3.2.1.89; arabinogalactan endo-1,4-beta-galactosidase [EC:3.2.1.89]	GH53
P. sp. D14	WP_009225447.1	2-dehydro-3-deoxy-phosphogluconate aldolase [Paenibacillus sp. oral taxon 786]	[K01625] eda; 2-dehydro-3-deoxyphosphogluconate aldolase / (4S)-4-hydroxy-2-oxoglutarate aldolase [EC:4.1.2.14 4.1.3.42]	-
P. sp. D14	WP_036645456.1	2-dehydro-3-deoxygalactonokinase [Ralstonia solanacearum FQY_4]	[K00883] dgoK; 2-dehydro-3-deoxygalactonokinase [EC:2.7.1.58]	-
P. sp. D14	WP_009225451.1	binding-protein-dependent transport system inner membrane component [Paenibacillus sp. oral taxon 786]	[K02026] ABC.MS.P1; multiple sugar transport system permease protein	-
P. sp. D14	WP_009225452.1	ABC transporter permease [Paenibacillus sp. oral taxon 786]	[K02025] ABC.MS.P; multiple sugar transport system permease protein	-
P. sp. D14	WP_009225453.1	ABC transporter substrate-binding protein [Paenibacillus sp. oral taxon 786]	-	-
P. sp. D14	WP_009225460.1	an exo-type agarase [Paenibacillus sp. SSG-1]	-	GH86+SLH
P. sp. D14	WP_050769773.1	ABC transporter, solute-binding protein [Paenibacillus sp. oral taxon 786 str. D14]	[K17318] lplA; putative aldouronate transport system substrate-binding protein	-
P. sp. D14	WP_036645464.1	threonine synthase [Paenibacillus sp. oral taxon 786]	-	GH2
P. sp. D14	WP_009225471.1	integral membrane protein rhomboid family [Vibrio variabilis]	[K02027] ABC.MS.S; multiple sugar transport system substrate-binding protein	-
P. sp. D14	WP_009225474.1	glycoside hydrolase family 2 [Paenibacillus sp. oral taxon 786]	[K01192] E3.2.1.25; beta-mannosidase [EC:3.2.1.25]	GH2
P. sp. D14	WP_036645469.1	AP endonuclease, family 2 [Paenibacillus sp. oral taxon 786 str. D14]	-	-
P. sp. D14	WP_009225481.1	glycosyhydrolase [Paenibacillus sp. oral taxon 786]	-	GH117
P. sp. D14	WP_009225484.1	PTS fructose transporter subunit IIBC [Paenibacillus mucilaginosus]	-	-
P. sp. D14	WP_036645344.1	glycosyltransferase, group 2 family protein [Paenibacillus sp. oral taxon 786 str. D14]	-	GT2
P. sp. D14	WP_036645425.1	ABC-2 type transporter [Paenibacillus sp. oral taxon 786 str. D14]	[K09690] ABC-2.LPSE.P; lipopolysaccharide transport system permease protein	-
P. sp. D14	WP_009225412.1	teichoic acid ABC transporter ATP-binding protein [Paenibacillus sp. oral taxon 786]	-	-
P. sp. D14	WP_009225038.1	phosphoglycerate mutase [Paenibacillus sp. oral taxon 786]	[K15634] gpmB; probable phosphoglycerate mutase [EC:5.4.2.12]	-
P. sp. D14	WP_009224957.1	ribose-5-phosphate isomerase [Paenibacillus sp. oral taxon 786]	[K01808] rpiB; ribose 5-phosphate isomerase B [EC:5.3.1.6]	-
P. sp. D14	WP_009224958.1	ribulose-phosphate 3-epimerase [Paenibacillus sp. oral taxon 786]	[K01783] rpe; ribulose-phosphate 3-epimerase [EC:5.1.3.1]	-
P. sp. D14	WP_009224960.1	PTS galactitol transporter subunit IIC [Paenibacillus sp. oral taxon 786]	[K02775] PTS-Gat-EIIC; PTS system, galactitol-specific IIC component	-
P. sp. D14	WP_009224961.1	PTS galactitol transporter subunit IIB [Paenibacillus sp. oral taxon 786]	[K02774] PTS-Gat-EIIB; PTS system, galactitol-specific IIB component [EC:2.7.1.200]	-
P. sp. D14	WP_009224962.1	PTS sugar transporter subunit IIA [Paenibacillus sp. oral taxon 786]	[K02773] PTS-Gat-EIIA; PTS system, galactitol-specific IIA component [EC:2.7.1.200]	-
P. sp. D14	WP_050769732.1	sugar ABC transporter ATPase [Paenibacillus sp. oral taxon 786]	[K17319] lplB; putative aldouronate transport system permease protein	-
P. sp. D14	WP_036644887.1	ABC transporter permease [Paenibacillus sp. oral taxon 786]	[K17320] lplC; putative aldouronate transport system permease protein	-
P. sp. D14	WP_009224564.1	ABC transporter substrate-binding protein [Paenibacillus sp. oral taxon 786]	[K17318] lplA; putative aldouronate transport system substrate-binding protein	-
P. sp. D14	WP_036644897.1	transporter, major facilitator family protein [Paenibacillus sp. oral taxon 786 str. D14]	-	-
P. sp. D14	WP_009224614.1	glycoside hydrolase [Paenibacillus sp. oral taxon 786]	[K01192] E3.2.1.25; beta-mannosidase [EC:3.2.1.25]	GH2
P. sp. D14	WP_009224127.1	predicted protein [Paenibacillus sp. oral taxon 786]	-	CBM23+CBM27+CBM59
P. sp. D14	WP_009224128.1	mannanase [Paenibacillus sp. oral taxon 786]	[K01218] gmuG; mannan endo-1,4-beta-mannosidase [EC:3.2.1.78]	CBM54+GH26+SLH
P. sp. D14	WP_009224301.1	sucrose-6-phosphate hydrolase [Enterococcus faecium]	[K01193] INV; beta-fructofuranosidase [EC:3.2.1.26]	GH32
P. sp. D14	WP_009224302.1	sugar ABC transporter permease [Paenibacillus sp. oral taxon 786]	[K02026] ABC.MS.P1; multiple sugar transport system permease protein	-
P. sp. D14	WP_036644788.1	ABC transporter, permease protein [Paenibacillus sp. oral taxon 786 str. D14]	[K02025] ABC.MS.P; multiple sugar transport system permease protein	-
P. sp. D14	WP_050769727.1	ABC transporter substrate-binding protein [Paenibacillus sp. oral taxon 786]	[K02027] ABC.MS.S; multiple sugar transport system substrate-binding protein	-
P. sp. D14	WP_009223788.1	ABC transporter substrate-binding protein [Paenibacillus sp. oral taxon 786]	[K17318] lplA; putative aldouronate transport system substrate-binding protein	-
P. sp. D14	WP_009223789.1	MULTISPECIES: sugar ABC transporter permease [Paenibacillus]	[K17319] lplB; putative aldouronate transport system permease protein	-
P. sp. D14	WP_050769709.1	putative protein LplC [Paenibacillus sp. oral taxon 786 str. D14]	[K17320] lplC; putative aldouronate transport system permease protein	-
P. sp. D14	WP_009223813.1	sugar ABC transporter permease [Paenibacillus sp. oral taxon 786]	[K02025] ABC.MS.P; multiple sugar transport system permease protein	-
P. sp. D14	WP_009223814.1	sugar ABC transporter ATP-binding protein [Paenibacillus sp. oral taxon 786]	[K02026] ABC.MS.P1; multiple sugar transport system permease protein	-
P. sp. D14	WP_009223850.1	ABC transporter substrate-binding protein [Paenibacillus sp. oral taxon 786]	[K10117] msmE; raffinose/stachyose/melibiose transport system substrate-binding protein	-
P. sp. D14	WP_009223851.1	ABC transporter permease [Paenibacillus sp. oral taxon 786]	[K10118] msmF; raffinose/stachyose/melibiose transport system permease protein	-
P. sp. D14	WP_009223852.1	ABC transporter permease [Paenibacillus sp. oral taxon 786]	[K10119] msmG; raffinose/stachyose/melibiose transport system permease protein	-
P. sp. D14	WP_009223959.1	ABC transporter substrate-binding protein [Paenibacillus sp. oral taxon 786]	[K02027] ABC.MS.S; multiple sugar transport system substrate-binding protein	-
P. sp. D14	WP_036644557.1	putative transmembrane permease MsmF [Paenibacillus sp. oral taxon 786 str. D14]	[K02025] ABC.MS.P; multiple sugar transport system permease protein	-
P. sp. D14	WP_036644429.1	sugar ABC transporter permease [Paenibacillus sp. oral taxon 786]	[K02026] ABC.MS.P1; multiple sugar transport system permease protein	-
P. sp. D14	WP_009223962.1	glycoside hydrolase [Paenibacillus sp. oral taxon 786]	-	GH43
P. sp. D14	WP_009223387.1	ABC transporter substrate-binding protein [Paenibacillus sp. oral taxon 786]	[K10192] togB; oligogalacturonide transport system substrate-binding protein	-
P. sp. D14	WP_009223388.1	MULTISPECIES: sugar ABC transporter permease [Paenibacillus]	[K10193] togM; oligogalacturonide transport system permease protein	-
P. sp. D14	WP_050769681.1	MULTISPECIES: sugar ABC transporter permease [Paenibacillus]	[K10194] togN; oligogalacturonide transport system permease protein	-
P. sp. D14	WP_050769683.1	MFS transporter [Gorillibacterium sp. SN4]	-	-
P. sp. D14	WP_009223458.1	D-ribose pyranase [Paenibacillus sp. oral taxon 786]	[K06726] rbsD; D-ribose pyranase [EC:5.4.99.62]	-
P. sp. D14	WP_009223465.1	major facilitator family transporter [Paenibacillus sp. oral taxon 786]	[K19577] ydhP; MFS transporter, DHA1 family, inner membrane transport protein	-
P. sp. D14	WP_050769654.1	transporter, major facilitator family protein [Paenibacillus sp. oral taxon 786 str. D14]	-	-
P. sp. D14	WP_009223159.1	mannan endo-1,4-beta-mannosidase [Paenibacillus sp. oral taxon 786]	[K01218] gmuG; mannan endo-1,4-beta-mannosidase [EC:3.2.1.78]	GH26
P. sp. D14	WP_009223215.1	chemotaxis protein [Paenibacillus sp. oral taxon 786]	-	CBM32+GH8
P. sp. D14	WP_009226384.1	sugar ABC transporter permease [Paenibacillus sp. oral taxon 786]	[K02025] ABC.MS.P; multiple sugar transport system permease protein	-
P. sp. D14	WP_009226385.1	ABC transporter permease [Paenibacillus sp. oral taxon 786]	[K02026] ABC.MS.P1; multiple sugar transport system permease protein	-
P. sp. D14	WP_009226387.1	sugar ABC transporter permease [Paenibacillus sp. oral taxon 786]	[K17319] lplB; putative aldouronate transport system permease protein	-
P. sp. D14	WP_009226388.1	sugar ABC transporter permease [Paenibacillus sp. oral taxon 786]	[K17320] lplC; putative aldouronate transport system permease protein	-
P. sp. D14	WP_036646200.1	ABC transporter, solute-binding protein [Paenibacillus sp. oral taxon 786 str. D14]	[K17318] lplA; putative aldouronate transport system substrate-binding protein	-
P. sp. D14	WP_050769814.1	glycoside hydrolase family 42 [Catenovulum agarivorans]	-	GH42+SLH
P. sp. D9	WP_049867488.1	polysaccharide deacetylase [Paenibacillus elgii]	-	CE4
P. sp. D9	WP_049867505.1	GerA spore germination protein [Paenibacillus vortex]	[K06295] gerKA; spore germination protein KA	-
P. sp. D9	WP_048748300.1	MULTISPECIES: multidrug transporter [Paenibacillus]	[K08161] mdtG; MFS transporter, DHA1 family, multidrug resistance protein	-
P. sp. D9	WP_021879895.1	MULTISPECIES: uncharacterized protein [Paenibacillus]	[K17318] lplA; putative aldouronate transport system substrate-binding protein	-
P. sp. D9	WP_021879893.1	MULTISPECIES: Probable ABC transporter permease protein YtcP [Paenibacillus]	[K17320] lplC; putative aldouronate transport system permease protein	-
P. sp. D9	WP_049867592.1	beta-glucanase [Paenibacillus sp. P22]	-	GH16
P. sp. D9	WP_049867599.1	membrane protein [Paenibacillus sp. P22]	[K10117] msmE; raffinose/stachyose/melibiose transport system substrate-binding protein	-
P. sp. D9	WP_049867652.1	MFS transporter [Paenibacillus sp. D9]	[K08151] tetA; MFS transporter, DHA1 family, tetracycline resistance protein	-
P. sp. D9	WP_021879825.1	MULTISPECIES: xylose isomerase domain-containing protein [Paenibacillus]	-	-
P. sp. D9	WP_049869663.1	ABC transporter substrate-binding protein [Paenibacillus sp. D9]	[K17318] lplA; putative aldouronate transport system substrate-binding protein	-
P. sp. D9	WP_048749986.1	MULTISPECIES: sugar ABC transporter permease [Paenibacillus]	[K17320] lplC; putative aldouronate transport system permease protein	-
P. sp. D9	WP_049867713.1	sugar ABC transporter permease [Paenibacillus sp. D9]	[K17319] lplB; putative aldouronate transport system permease protein	-
P. sp. D9	WP_049867721.1	Xylose isomerase domain protein TIM barrel [Paenibacillus sp. P22]	-	-
P. sp. D9	WP_049867728.1	glycosyl hydrolase [Paenibacillus sp. D9]	-	GH76
P. sp. D9	WP_049869665.1	ABC transporter permease [Paenibacillus sp. D9]	[K02026] ABC.MS.P1; multiple sugar transport system permease protein	-
P. sp. D9	WP_048748679.1	MULTISPECIES: sugar ABC transporter permease [Paenibacillus]	[K02025] ABC.MS.P; multiple sugar transport system permease protein	-
P. sp. D9	WP_048748682.1	ABC transporter substrate-binding protein, partial [Paenibacillus sp. D9]	[K02027] ABC.MS.S; multiple sugar transport system substrate-binding protein	-
P. sp. D9	WP_049867745.1	binding-protein-dependent transport systems inner membrane component [Paenibacillus sp. JCM 10914]	[K02026] ABC.MS.P1; multiple sugar transport system permease protein	-
P. sp. D9	WP_021882131.1	MULTISPECIES: Probable ABC transporter permease protein YesP [Paenibacillus]	-	-
P. sp. D9	WP_021881982.1	MULTISPECIES: binding-protein-dependent transport system inner membrane protein [Paenibacillus]	-	-
P. sp. D9	WP_049869667.1	Probable ABC transporter permease protein YesP [Paenibacillus sp. P22]	[K02025] ABC.MS.P; multiple sugar transport system permease protein	-
P. sp. D9	WP_049867748.1	binding protein [Paenibacillus senegalensis]	-	-
P. sp. D9	WP_021878031.1	MULTISPECIES: Probable ABC transporter permease protein YurM [Paenibacillus]	[K02026] ABC.MS.P1; multiple sugar transport system permease protein	-
P. sp. D9	WP_049867758.1	N-Acetyl-D-glucosamine ABC transport system, permease protein 1 [Paenibacillus sp. JCM 10914]	-	-
P. sp. D9	WP_049867759.1	Extracellular solute-binding protein family 1 [Paenibacillus sp. P22]	[K10117] msmE; raffinose/stachyose/melibiose transport system substrate-binding protein	-
P. sp. D9	WP_048749845.1	Oxalate decarboxylase OxdD, partial [Paenibacillus sp. P22]	[K01569] oxdD; oxalate decarboxylase [EC:4.1.1.2]	-
P. sp. D9	WP_049867771.1	ABC transporter substrate-binding protein [Paenibacillus sp. D9]	[K17318] lplA; putative aldouronate transport system substrate-binding protein	-
P. sp. D9	WP_049867772.1	Probable ABC transporter permease protein YtcP [Paenibacillus sp. P22]	[K17320] lplC; putative aldouronate transport system permease protein	-
P. sp. D9	WP_049867786.1	transporter [Paenibacillus sp. D9]	-	-
P. sp. D9	WP_048743772.1	MULTISPECIES: sugar ABC transporter permease [Paenibacillus]	[K02026] ABC.MS.P1; multiple sugar transport system permease protein	-
P. sp. D9	WP_049867790.1	sugar ABC transporter permease [Paenibacillus sp. D9]	[K02025] ABC.MS.P; multiple sugar transport system permease protein	-
P. sp. D9	WP_049867791.1	Protein YiaL [Paenibacillus sp. P22]	-	-
P. sp. D9	WP_049867850.1	Carbohydrate kinase, FGGY-like protein [Paenibacillus sp. FSL R7-269]	-	-
P. sp. D9	WP_048749454.1	MULTISPECIES: exopolysaccharide biosynthesis protein [Paenibacillus]	-	-
P. sp. D9	WP_049867863.1	Uncharacterized protein YjlA [Paenibacillus sp. P22]	-	-
P. sp. D9	WP_049869686.1	alpha-amylase [Paenibacillus sp. D9]	-	CBM20+GH13
P. sp. D9	WP_048746398.1	MULTISPECIES: MFS transporter [Paenibacillus]	-	-
P. sp. D9	WP_049867109.1	transporter [Paenibacillus sp. D9]	-	-
P. sp. D9	WP_049868093.1	xylose isomerase [Paenibacillus sp. D9]	-	-
P. sp. D9	WP_049869714.1	bacillithiol biosynthesis deacetylase BshB2 [Paenibacillus sp. D9]	-	CE14
P. sp. D9	WP_049868099.1	beta-galactosidase [Paenibacillus sp. D9]	[K12308] bgaB; beta-galactosidase [EC:3.2.1.23]	GH35
P. sp. D9	WP_049869718.1	phosphoglycerate mutase [Paenibacillus sp. D9]	-	-
P. sp. D9	WP_049868163.1	DeoR family transcriptional regulator [Paenibacillus sp. D9]	-	-
P. sp. D9	WP_029198517.1	cupin [Paenibacillus sp. D9]	-	-
P. sp. D9	WP_048744995.1	polysaccharide deacetylase [Paenibacillus curdlanolyticus]	-	CE4
P. sp. D9	WP_049869734.1	ABC transporter substrate-binding protein [Paenibacillus sp. D9]	[K02027] ABC.MS.S; multiple sugar transport system substrate-binding protein	-
P. sp. D9	WP_049868259.1	sugar ABC transporter ATP-binding protein [Paenibacillus sp. D9]	[K02026] ABC.MS.P1; multiple sugar transport system permease protein	-
P. sp. D9	WP_048744800.1	Probable ABC transporter permease protein YesP [Paenibacillus sp. P22]	[K02025] ABC.MS.P; multiple sugar transport system permease protein	-
P. sp. D9	WP_049868261.1	glycoside hydrolase [Paenibacillus sp. D9]	[K01179] E3.2.1.4; endoglucanase [EC:3.2.1.4]	GH5
P. sp. D9	WP_048749688.1	Putative major facilitator superfamily transporter [Paenibacillus sp. P22]	-	-
P. sp. D9	WP_048749411.1	MULTISPECIES: ABC transporter substrate-binding protein [Paenibacillus]	[K10188] lacE; lactose/L-arabinose transport system substrate-binding protein	-
P. sp. D9	WP_048749409.1	Lactose transport system permease protein LacF, partial [Paenibacillus sp. P22]	[K10189] lacF; lactose/L-arabinose transport system permease protein	-
P. sp. D9	WP_049867115.1	lactose ABC transporter permease [Paenibacillus sp. D9]	[K10190] lacG; lactose/L-arabinose transport system permease protein	-
P. sp. D9	WP_049868312.1	MULTISPECIES: 1,4-beta-xylanase [Paenibacillus]	[K01181] E3.2.1.8; endo-1,4-beta-xylanase [EC:3.2.1.8]	CBM22+CBM9+GH10+SLH
P. sp. D9	WP_049868417.1	sugar ABC transporter ATP-binding protein [Thermoanaerobacter sp. YS13]	[K09691] ABC-2.LPSE.A; lipopolysaccharide transport system ATP-binding protein	-
P. sp. D9	WP_049868418.1	ABC transporter [Paenibacillus sp. D9]	[K09690] ABC-2.LPSE.P; lipopolysaccharide transport system permease protein	-
P. sp. D9	WP_049868440.1	phosphonoacetaldehyde hydrolase [Paenibacillus sp. D9]	[K05306] phnX; phosphonoacetaldehyde hydrolase [EC:3.11.1.1]	-
P. sp. D9	WP_049867130.1	MBL fold metallo-hydrolase [Paenibacillus sp. D9]	-	-
P. sp. D9	WP_049867131.1	inosose dehydratase [Paenibacillus sp. P22]	-	-
P. sp. D9	WP_049868479.1	MFS transporter [Paenibacillus sp. D9]	-	-
P. sp. D9	WP_048748361.1	Mannan endo-1,4-beta-mannosidase [Paenibacillus sp. P22]	[K01218] gmuG; mannan endo-1,4-beta-mannosidase [EC:3.2.1.78]	GH5
P. sp. D9	WP_049869764.1	arabinose transporter permease [Paenibacillus sp. FSL H7-0357]	-	-
P. sp. D9	WP_049867134.1	mannonate dehydratase [Paenibacillus sp. D9]	[K01686] uxuA; mannonate dehydratase [EC:4.2.1.8]	-
P. sp. D9	WP_049868562.1	MFS transporter [Paenibacillus sp. D9]	-	-
P. sp. D9	WP_049868583.1	predicted protein [Physcomitrella patens]	[K03299] TC.GNTP; gluconate:H+ symporter, GntP family	-
P. sp. D9	WP_049868692.1	Putative permease, DMT superfamily [Paenibacillus sp. P22]	-	-
P. sp. D9	WP_049868706.1	glycoside hydrolase [Thermobaculum terrenum]	[K07406] melA; alpha-galactosidase [EC:3.2.1.22]	GH4
P. sp. D9	WP_048748377.1	MULTISPECIES: HAD family hydrolase [Paenibacillus]	-	-
P. sp. D9	WP_049868744.1	ABC transporter substrate-binding protein [Paenibacillus sp. D9]	[K02027] ABC.MS.S; multiple sugar transport system substrate-binding protein	-
P. sp. D9	WP_048746354.1	Uncharacterized MFS-type transporter YusP [Paenibacillus sp. P22]	-	-
P. sp. D9	WP_048748267.1	Extracellular solute-binding protein family 1 [Paenibacillus sp. P22]	[K02027] ABC.MS.S; multiple sugar transport system substrate-binding protein	-
P. sp. D9	WP_048748266.1	Probable ABC transporter permease protein YesP [Paenibacillus sp. P22]	[K02025] ABC.MS.P; multiple sugar transport system permease protein	-
P. sp. D9	WP_021879436.1	MULTISPECIES: Probable ABC transporter permease protein YesQ [Paenibacillus]	[K02026] ABC.MS.P1; multiple sugar transport system permease protein	-
P. sp. D9	WP_049868761.1	glycoside hydrolase [Paenibacillus sp. D9]	-	CBM66+GH43
P. sp. D9	WP_049868772.1	disulfide bond formation protein DsbA [Paenibacillus sp. D9]	-	-
P. sp. D9	WP_049869798.1	multidrug transporter [Paenibacillus sp. D9]	-	-
P. sp. D9	WP_048746325.1	chitooligosaccharide deacetylase [Paenibacillus sp. 32O-W]	-	CE4
P. sp. D9	WP_048745611.1	UPF0173 protein YddR [Paenibacillus sp. P22]	-	-
P. sp. D9	WP_049868869.1	sugar phosphate isomerase [Paenibacillus sp. D9]	[K03335] iolE; inosose dehydratase [EC:4.2.1.44]	-
P. sp. D9	WP_049868883.1	gluconolaconase [Paenibacillus sp. D9]	-	-
P. sp. D9	WP_021878561.1	MULTISPECIES: predicted protein [Paenibacillus]	[K02027] ABC.MS.S; multiple sugar transport system substrate-binding protein	-
P. sp. D9	WP_049868960.1	coagulation factor 5/8 type domain protein [Paenibacillus sp. D9]	-	CBM32+GH81
P. sp. D9	WP_049869005.1	Drug resistance transporter, EmrB/QacA subfamily [Paenibacillus sp. P22]	-	-
P. sp. D9	WP_049869082.1	thiamine pyrophosphate-binding protein [Paenibacillus sp. D9]	[K04103] ipdC; indolepyruvate decarboxylase [EC:4.1.1.74]	-
P. sp. D9	WP_049869119.1	Extracellular solute-binding protein family 1 [Paenibacillus sp. P22]	-	-
P. sp. D9	WP_048745140.1	MULTISPECIES: ABC transporter permease [Paenibacillus]	[K02025] ABC.MS.P; multiple sugar transport system permease protein	-
P. sp. D9	WP_048745141.1	MULTISPECIES: sugar ABC transporter permease [Paenibacillus]	[K02026] ABC.MS.P1; multiple sugar transport system permease protein	-
P. sp. D9	WP_048745054.1	MULTISPECIES: sugar ABC transporter permease [Paenibacillus]	[K17320] lplC; putative aldouronate transport system permease protein	-
P. sp. D9	WP_048745050.1	MULTISPECIES: ABC transporter substrate-binding protein [Paenibacillus]	[K17318] lplA; putative aldouronate transport system substrate-binding protein	-
P. sp. D9	WP_049869222.1	multidrug MFS transporter [Pontibacillus halophilus]	[K08168] tetB; MFS transporter, DHA2 family, metal-tetracycline-proton antiporter	-
P. sp. D9	WP_049869223.1	alpha-L-fucosidase [Paenibacillus sp. URHA0014]	[K15923] AXY8; alpha-L-fucosidase 2 [EC:3.2.1.51]	GH95
P. sp. D9	WP_049869834.1	Alpha-L-fucosidase 1 [Paenibacillus sp. P22]	[K01206] FUCA; alpha-L-fucosidase [EC:3.2.1.51]	CBM32+GH29
P. sp. D9	WP_049869224.1	Putative membrane protein, partial [Paenibacillus sp. P22]	-	-
P. sp. D9	WP_049869238.1	unknown [Geobacillus stearothermophilus]	[K07011] uncharacterized protein	GT2
P. sp. D9	WP_049867216.1	phosphoglycerate mutase [Paenibacillus sp. D9]	[K01834] PGAM; 2,3-bisphosphoglycerate-dependent phosphoglycerate mutase [EC:5.4.2.11]	-
P. sp. D9	WP_048747165.1	MULTISPECIES: permease [Paenibacillus]	-	-
P. sp. D9	WP_049869468.1	S-layer domain protein [Paenibacillus curdlanolyticus]	-	CBM35+GH87+SLH
P. sp. D9	WP_049867046.1	ABC transporter substrate-binding protein [Paenibacillus sp. D9]	[K02027] ABC.MS.S; multiple sugar transport system substrate-binding protein	-
P. sp. D9	WP_021879304.1	MULTISPECIES: Multiple sugar-binding transport system permease protein MsmF [Paenibacillus]	[K02025] ABC.MS.P; multiple sugar transport system permease protein	-
P. sp. D9	WP_048748167.1	MULTISPECIES: sugar ABC transporter permease [Paenibacillus]	[K02026] ABC.MS.P1; multiple sugar transport system permease protein	-
P. sp. D9	WP_048748199.1	MULTISPECIES: spore gernimation protein GerA [Paenibacillus]	-	-
P. sp. D9	WP_049867339.1	arabinose ABC transporter permease [Paenibacillus sp. D9]	-	-
P. sp. D9	WP_021877284.1	MULTISPECIES: Secreted acetylxylan esterase [Paenibacillus]	-	CBM36+CE4
P. sp. D9	WP_049867354.1	alpha-L-rhamnosidase [Paenibacillus sp. D9]	-	CBM67+GH78
P. sp. D9	WP_049867358.1	fucose permease [Paenibacillus sp. D9]	-	-
P. sp. D9	WP_049867360.1	phosphatase [Paenibacillus sp. D9]	-	-
P. sp. D9	WP_049867370.1	MFS transporter [Paenibacillus sp. D9]	-	-
P. sp. D9	WP_048744457.1	Beta-glucanase/beta-glucan synthetase [Paenibacillus sp. P22]	-	CBM13+GH16
P. sp. D9	WP_049867402.1	transporter, major facilitator family protein [Paenibacillus sp. oral taxon 786 str. D14]	-	-
P. sp. D9	WP_049867425.1	6-phosphogluconate dehydrogenase (decarboxylating) [Paenibacillus sp. D9]	[K00033] PGD; 6-phosphogluconate dehydrogenase [EC:1.1.1.44 1.1.1.343]	-
P. sp. FJAT-22460	WP_054405097.1	ABC transporter substrate-binding protein [Paenibacillus sp. FJAT-22460]	[K02027] ABC.MS.S; multiple sugar transport system substrate-binding protein	-
P. sp. FJAT-22460	WP_054405098.1	ABC transporter permease [Paenibacillus sp. FJAT-22460]	[K02025] ABC.MS.P; multiple sugar transport system permease protein	-
P. sp. FJAT-22460	WP_054405099.1	ABC transporter permease [Paenibacillus sp. FJAT-22460]	[K02026] ABC.MS.P1; multiple sugar transport system permease protein	-
P. sp. FJAT-22460	WP_054405140.1	deoxyribose-phosphate aldolase [Paenibacillus chitinolyticus]	-	-
P. sp. FJAT-22460	WP_054405148.1	S-layer domain-containing protein [Paenibacillus lactis]	-	CBM37+CBM46+SLH
P. sp. FJAT-22460	WP_053490860.1	MULTISPECIES: multidrug MFS transporter [Bacillales]	[K08168] tetB; MFS transporter, DHA2 family, metal-tetracycline-proton antiporter	-
P. sp. FJAT-22460	WP_053490868.1	MULTISPECIES: MFS transporter [Bacillales]	-	-
P. sp. FJAT-22460	WP_054405445.1	ABC transporter [Paenibacillus sp. FJAT-22460]	[K09690] ABC-2.LPSE.P; lipopolysaccharide transport system permease protein	-
P. sp. FJAT-22460	WP_054405446.1	teichoic acid ABC transporter ATP-binding protein [Paenibacillus sp. FJAT-22460]	-	-
P. sp. FJAT-22460	WP_054405448.1	glycosyltransferase, group 2 family protein [Roseburia intestinalis L1-82]	-	GT2
P. sp. FJAT-22460	WP_054405540.1	glycosyl transferase family 2 [Paenibacillus sp. FJAT-22460]	-	GT2
P. sp. FJAT-22460	WP_053489871.1	chitin-binding domain-containing protein [[Clostridium] termitidis]	-	CBM12
P. sp. FJAT-22460	WP_054400846.1	uncharacterized protein BN655_00930 [Alistipes sp. CAG:435]	-	-
P. sp. FJAT-22460	WP_054400853.1	MFS transporter [Paenibacillus curdlanolyticus]	[K03291] MFS.SET; MFS transporter, SET family, sugar efflux transporter	-
P. sp. FJAT-22460	WP_053489840.1	MULTISPECIES: MFS transporter [Bacillales]	-	-
P. sp. FJAT-22460	WP_054403501.1	beta-glucosidase [Paenibacillus sp. FJAT-22460]	[K01223] E3.2.1.86B; 6-phospho-beta-glucosidase [EC:3.2.1.86]	GH1
P. sp. FJAT-22460	WP_054401054.1	sugar ABC transporter permease [Paenibacillus sp. FJAT-22460]	[K02025] ABC.MS.P; multiple sugar transport system permease protein	-
P. sp. FJAT-22460	WP_054401055.1	sugar ABC transporter permease [Paenibacillus sp. FJAT-22460]	[K02026] ABC.MS.P1; multiple sugar transport system permease protein	-
P. sp. FJAT-22460	WP_054401057.1	ABC transporter substrate-binding protein [Paenibacillus ehimensis]	[K02027] ABC.MS.S; multiple sugar transport system substrate-binding protein	-
P. sp. FJAT-22460	WP_054401059.1	protein of unknown function DUF6 transmembrane [Sulfobacillus acidophilus DSM 10332]	-	-
P. sp. FJAT-22460	WP_054401091.1	ribokinase [Paenibacillus sp. FJAT-22460]	[K00852] rbsK; ribokinase [EC:2.7.1.15]	-
P. sp. FJAT-22460	WP_054401094.1	MFS transporter [Paenibacillus sp. FJAT-22460]	[K08168] tetB; MFS transporter, DHA2 family, metal-tetracycline-proton antiporter	-
P. sp. FJAT-22460	WP_054401110.1	tetracycline resistance protein [Paenibacillus sp. FJAT-22460]	[K08168] tetB; MFS transporter, DHA2 family, metal-tetracycline-proton antiporter	-
P. sp. FJAT-22460	WP_054401118.1	multidrug transporter [Paenibacillus sp. FJAT-22460]	[K08153] blt; MFS transporter, DHA1 family, multidrug resistance protein	-
P. sp. FJAT-22460	WP_054404287.1	carbohydrate ABC transporter substrate-binding protein [Paenibacillus sp. FJAT-22460]	[K10200] ABC.NGC.S; N-acetylglucosamine transport system substrate-binding protein	-
P. sp. FJAT-22460	WP_054404288.1	ABC transporter permease [Paenibacillus sp. FJAT-22460]	[K10201] ABC.NGC.P; N-acetylglucosamine transport system permease protein	-
P. sp. FJAT-22460	WP_053491340.1	MULTISPECIES: ABC transporter [Bacillales]	[K10202] ABC.NGC.P1; N-acetylglucosamine transport system permease protein	-
P. sp. FJAT-22460	WP_054403732.1	sugar ABC transporter permease [Paenibacillus sp. FJAT-22460]	[K17319] lplB; putative aldouronate transport system permease protein	-
P. sp. FJAT-22460	WP_054403733.1	MULTISPECIES: ABC transporter substrate-binding protein [Bacillales]	[K17318] lplA; putative aldouronate transport system substrate-binding protein	-
P. sp. FJAT-22460	WP_054401543.1	glucosamine-6-phosphate deaminase [Caldicoprobacter oshimai]	[K02564] nagB; glucosamine-6-phosphate deaminase [EC:3.5.99.6]	-
P. sp. FJAT-22460	WP_054401546.1	ABC transporter substrate-binding protein [Paenibacillus sp. FJAT-22460]	[K10117] msmE; raffinose/stachyose/melibiose transport system substrate-binding protein	-
P. sp. FJAT-22460	WP_054403740.1	copper amine oxidase [Paenibacillus sp. P1XP2]	-	-
P. sp. FJAT-22460	WP_054403746.1	multidrug MFS transporter [Paenibacillus sp. FJAT-22460]	-	-
P. sp. FJAT-22460	WP_054402105.1	protein lplB [Paenibacillus sp. FJAT-22460]	[K17319] lplB; putative aldouronate transport system permease protein	-
P. sp. FJAT-22460	WP_054403559.1	ABC transporter permease [Paenibacillus sp. FJAT-22460]	[K17320] lplC; putative aldouronate transport system permease protein	-
P. sp. FJAT-22460	WP_054402132.1	polysaccharide deacetylase [Paenibacillus sp. FJAT-22460]	-	CE4
P. sp. FJAT-22460	WP_054402138.1	sugar ABC transporter permease [Paenibacillus sp. FJAT-22460]	[K02025] ABC.MS.P; multiple sugar transport system permease protein	-
P. sp. FJAT-22460	WP_054402139.1	sugar ABC transporter permease [Paenibacillus sp. FJAT-22460]	[K02026] ABC.MS.P1; multiple sugar transport system permease protein	-
P. sp. FJAT-22460	WP_054402246.1	chitin-binding protein [Paenibacillus sp. FJAT-22460]	[K03933] cpbD; chitin-binding protein	AA10+CBM5
P. sp. FJAT-22460	WP_054402280.1	transporter [Paenibacillus sp. FJAT-22460]	-	-
P. sp. FJAT-22460	WP_054402284.1	macrolide transporter [Paenibacillus sp. FJAT-22460]	[K08217] mef; MFS transporter, DHA3 family, macrolide efflux protein	-
P. sp. FJAT-22460	WP_054402320.1	sugar ABC transporter ATP-binding protein [Paenibacillus sp. FJAT-22460]	[K02026] ABC.MS.P1; multiple sugar transport system permease protein	-
P. sp. FJAT-22460	WP_053494245.1	MULTISPECIES: ABC transporter permease [Bacillales]	[K02025] ABC.MS.P; multiple sugar transport system permease protein	-
P. sp. FJAT-22460	WP_054402349.1	ABC transporter substrate-binding protein [Paenibacillus sp. FJAT-22460]	[K17318] lplA; putative aldouronate transport system substrate-binding protein	-
P. sp. FJAT-22460	WP_054402388.1	ABC transporter substrate-binding protein [Paenibacillus sp. FJAT-22460]	[K02027] ABC.MS.S; multiple sugar transport system substrate-binding protein	-
P. sp. FJAT-22460	WP_053494230.1	MULTISPECIES: chitin-binding protein [Bacillales]	[K03933] cpbD; chitin-binding protein	AA10+CBM12
P. sp. FJAT-22460	WP_054403599.1	glycosyl transferase family 1 [Paenibacillus sp. FJAT-22460]	-	GT1
P. sp. FJAT-22460	WP_054402431.1	fructose 1,6-bisphosphatase [Paenibacillus sp. FJAT-22460]	[K04041] fbp3; fructose-1,6-bisphosphatase III [EC:3.1.3.11]	-
P. sp. FJAT-22460	WP_054402437.1	arabinose ABC transporter permease [Paenibacillus sp. FJAT-22460]	-	-
P. sp. FJAT-22460	WP_054402464.1	glycosyl transferase [Paenibacillus sp. FJAT-22460]	-	GT2
P. sp. FJAT-22460	WP_054402471.1	ribokinase [Paenibacillus sp. FJAT-22460]	[K00852] rbsK; ribokinase [EC:2.7.1.15]	-
P. sp. FJAT-22460	WP_054402485.1	MULTISPECIES: membrane protein [Paenibacillus]	-	-
P. sp. FJAT-22460	WP_054402492.1	SAM-dependent methyltransferase [Vibrio nigripulchritudo]	-	-
P. sp. FJAT-22460	WP_054402493.1	MFS transporter [Paenibacillus sp. FJAT-22460]	-	-
P. sp. FJAT-22460	WP_054404298.1	MFS transporter [Paenibacillus sp. FJAT-22460]	-	-
P. sp. FJAT-22460	WP_054402567.1	PTS glucose transporter subunit IIB [Paenibacillus sp. FJAT-22460]	[K02790] PTS-MalGlc-EIIB; PTS system, maltose/glucose-specific IIB component [EC:2.7.1.199 2.7.1.208]	-
P. sp. FJAT-22460	WP_054402629.1	UDP-glucuronosyltransferase [Paenibacillus dauci]	-	GT28
P. sp. FJAT-22460	WP_054402631.1	MFS transporter [Paenibacillus sp. FJAT-22460]	[K08221] yitG; MFS transporter, ACDE family, multidrug resistance protein	-
P. sp. FJAT-22460	WP_054402705.1	glycoside hydrolase [Paenibacillus sp. FJAT-22460]	[K07407] E3.2.1.22B; alpha-galactosidase [EC:3.2.1.22]	GH36
P. sp. FJAT-22460	WP_053492993.1	MULTISPECIES: sugar ABC transporter permease [Bacillales]	[K10119] msmG; raffinose/stachyose/melibiose transport system permease protein	-
P. sp. FJAT-22460	WP_054402706.1	sugar ABC transporter permease [Paenibacillus sp. FJAT-22460]	[K10118] msmF; raffinose/stachyose/melibiose transport system permease protein	-
P. sp. FJAT-22460	WP_054402707.1	sugar ABC transporter substrate-binding protein [Lachnoanaerobaculum saburreum]	[K10117] msmE; raffinose/stachyose/melibiose transport system substrate-binding protein	-
P. sp. FJAT-22460	WP_054404451.1	ribokinase [Paenibacillus sp. FJAT-22460]	[K00852] rbsK; ribokinase [EC:2.7.1.15]	-
P. sp. FJAT-22460	WP_054402780.1	multidrug transporter [Paenibacillus sp. FJAT-22460]	-	-
P. sp. FJAT-22460	WP_054404458.1	glycosyl transferase [Streptomyces yeochonensis]	-	GT2
P. sp. FJAT-22460	WP_054404460.1	chitooligosaccharide deacetylase [Brevibacillus parabrevis]	-	CE4
P. sp. FJAT-22460	WP_054403654.1	MFS transporter [Paenibacillus sp. FJAT-22460]	-	-
P. sp. FJAT-22460	WP_054403128.1	phosphoglycerate mutase [Paenibacillus sp. FJAT-22460]	-	-
P. sp. FJAT-22460	WP_054403663.1	macrolide transporter [Paenibacillus sp. FJAT-22460]	-	-
P. sp. FJAT-22460	WP_054403207.1	phosphoglycerate mutase [Paenibacillus sp. FJAT-22460]	[K15634] gpmB; probable phosphoglycerate mutase [EC:5.4.2.12]	-
P. sp. FJAT-22460	WP_054403267.1	phosphoglycerate mutase [Paenibacillus sp. FJAT-22460]	[K01834] PGAM; 2,3-bisphosphoglycerate-dependent phosphoglycerate mutase [EC:5.4.2.11]	-
P. sp. FJAT-22460	WP_054403291.1	xylose isomerase [Paenibacillus sp. FJAT-22460]	-	-
P. sp. FJAT-22460	WP_054403341.1	permease [Paenibacillus sp. FJAT-22460]	[K02809] PTS-Scr-EIIB; PTS system, sucrose-specific IIB component [EC:2.7.1.211]	-
P. sp. FJAT-22460	WP_054403459.1	ABC transporter substrate-binding protein [Paenibacillus sp. FJAT-22460]	[K17318] lplA; putative aldouronate transport system substrate-binding protein	-
P. sp. FJAT-22460	WP_054404275.1	sodium:solute symporter [Paenibacillus sp. FJAT-22460]	-	-
P. sp. FJAT-22460	WP_054404066.1	putative uncharacterized protein [Firmicutes bacterium CAG:212]	-	-
P. sp. FJAT-22460	WP_054404204.1	Sugar phosphate isomerase [Aminobacter aminovorans]	-	-
P. sp. FJAT-22460	WP_054404205.1	sugar ABC transporter substrate-binding protein [[Clostridium] termitidis]	[K17318] lplA; putative aldouronate transport system substrate-binding protein	-
P. sp. FJAT-22460	WP_054404206.1	ABC-type sugar transport system, permease component [ [[Clostridium] termitidis CT1112]	[K17320] lplC; putative aldouronate transport system permease protein	-
P. sp. FJAT-22460	WP_054404644.1	xylose isomerase [Paenibacillus curdlanolyticus]	[K15652] asbF; 3-dehydroshikimate dehydratase [EC:4.2.1.118]	-
P. sp. FJAT-22460	WP_054404789.1	MFS transporter [Paenibacillus sp. FJAT-22460]	-	-
P. sp. GD11	WP_044479817.1	glycosyl hydrolase family 88 [Paenibacillus sp. GD11]	[K15532] yteR; unsaturated rhamnogalacturonyl hydrolase [EC:3.2.1.172]	GH105
P. sp. GD11	WP_044479819.1	sugar ABC transporter ATPase [Paenibacillus sp. GD11]	[K17319] lplB; putative aldouronate transport system permease protein	-
P. sp. GD11	WP_044478034.1	ABC transporter permease [Paenibacillus sp. GD11]	[K17320] lplC; putative aldouronate transport system permease protein	-
P. sp. GD11	WP_044478035.1	ABC transporter substrate-binding protein [Paenibacillus sp. GD11]	-	-
P. sp. GD11	WP_044478036.1	rhamnogalacturonyl hydrolase [Paenibacillus sp. GD11]	[K15532] yteR; unsaturated rhamnogalacturonyl hydrolase [EC:3.2.1.172]	GH105
P. sp. GD11	WP_044478046.1	ABC transporter substrate-binding protein [Paenibacillus mucilaginosus]	[K17318] lplA; putative aldouronate transport system substrate-binding protein	-
P. sp. GD11	WP_044479821.1	sugar ABC transporter permease [Paenibacillus sp. GD11]	[K17319] lplB; putative aldouronate transport system permease protein	-
P. sp. GD11	WP_044478079.1	glycosyl hydrolase [Paenibacillus sp. GD11]	[K05349] bglX; beta-glucosidase [EC:3.2.1.21]	GH3
P. sp. GD11	WP_044478110.1	glycoside hydrolase [Paenibacillus sp. GD11]	[K01198] xynB; xylan 1,4-beta-xylosidase [EC:3.2.1.37]	GH43
P. sp. GD11	WP_044478168.1	spore gernimation protein [Paenibacillus sp. GD11]	[K06295] gerKA; spore germination protein KA	-
P. sp. GD11	WP_044478203.1	sugar ABC transporter substrate-binding protein [Paenibacillus dendritiformis]	[K02027] ABC.MS.S; multiple sugar transport system substrate-binding protein	-
P. sp. GD11	WP_049894742.1	glycosyl hydrolase family 2 [Streptomyces hygroscopicus]	-	GH2+dockerin
P. sp. GD11	WP_044478544.1	ABC transporter permease [Paenibacillus sp. GD11]	[K10119] msmG; raffinose/stachyose/melibiose transport system permease protein	-
P. sp. GD11	WP_044478545.1	ABC transporter substrate-binding protein [Paenibacillus sp. GD11]	[K10117] msmE; raffinose/stachyose/melibiose transport system substrate-binding protein	-
P. sp. GD11	WP_044478590.1	MFS transporter [Paenibacillus sp. GD11]	-	-
P. sp. GD11	WP_044478597.1	MFS transporter [Paenibacillus sp. GD11]	-	-
P. sp. GD11	WP_044477251.1	carbohydrate ABC transporter substrate-binding protein CUT1 family [Blautia sp. CAG:237]	[K02027] ABC.MS.S; multiple sugar transport system substrate-binding protein	-
P. sp. GD11	WP_049894862.1	predicted protein [Paenibacillus sp. oral taxon 786]	[K02027] ABC.MS.S; multiple sugar transport system substrate-binding protein	-
P. sp. GD11	WP_049894863.1	bacterial extracellular solute-binding family protein [Paenibacillus macerans]	[K02027] ABC.MS.S; multiple sugar transport system substrate-binding protein	-
P. sp. GD11	WP_049894941.1	carbohydrate ABC transporter membrane protein 1 CUT1 family [Blautia sp. CAG:237]	[K02025] ABC.MS.P; multiple sugar transport system permease protein	-
P. sp. GD11	WP_044479706.1	sugar ABC transporter permease [Paenibacillus sp. GD11]	[K02026] ABC.MS.P1; multiple sugar transport system permease protein	-
P. sp. GD11	WP_044477254.1	fructokinase [Paenibacillus sp. GD11]	[K00847] E2.7.1.4; fructokinase [EC:2.7.1.4]	-
P. sp. GD11	WP_044477255.1	sucrose phosphorylase [Paenibacillus sp. GD11]	[K00690] E2.4.1.7; sucrose phosphorylase [EC:2.4.1.7]	GH13
P. sp. GD11	WP_044479914.1	peptidoglycan-N-acetylglucosamine deacetylase [Paenibacillus sp. GD11]	-	CE4
P. sp. GD11	WP_044478847.1	LacI family transcriptional regulator [Paenibacillus sp. GD11]	[K10439] rbsB; ribose transport system substrate-binding protein	-
P. sp. GD11	WP_049894942.1	cupin [Paenibacillus sp. GD11]	-	-
P. sp. GD11	WP_044478952.1	C4-dicarboxylate ABC transporter [Paenibacillus sp. GD11]	[K07791] dcuA; anaerobic C4-dicarboxylate transporter DcuA	-
P. sp. GD11	WP_044478953.1	fructoselysine 6-kinase [Paenibacillus sp. GD11]	-	-
P. sp. GD11	WP_049894893.1	sugar ABC transporter substrate-binding protein [Bacillus sp. J37]	[K02027] ABC.MS.S; multiple sugar transport system substrate-binding protein	-
P. sp. GD11	WP_044478956.1	spermidine/putrescine ABC transporter permease [Paenibacillus sp. GD11]	[K02025] ABC.MS.P; multiple sugar transport system permease protein	-
P. sp. GD11	WP_044478957.1	sugar ABC transporter permease [Paenibacillus sp. GD11]	[K02026] ABC.MS.P1; multiple sugar transport system permease protein	-
P. sp. GD11	WP_049894745.1	endo-beta-1,3-glucanase [Paenibacillus sp. CCRC 17245]	-	CBM32+CBM4+CBM54+GH16+SLH
P. sp. GD11	WP_044478994.1	glutaminase [Paenibacillus sp. GD11]	-	-
P. sp. GD11	WP_044478997.1	alpha-mannosidase [Paenibacillus sp. GD11]	[K01191] E3.2.1.24; alpha-mannosidase [EC:3.2.1.24]	GH38
P. sp. GD11	WP_044478999.1	ABC transporter substrate-binding protein [Paenibacillus sp. GD11]	[K02027] ABC.MS.S; multiple sugar transport system substrate-binding protein	-
P. sp. GD11	WP_044479000.1	ABC transporter permease [Paenibacillus sp. GD11]	[K02026] ABC.MS.P1; multiple sugar transport system permease protein	-
P. sp. GD11	WP_044479001.1	ABC transporter permease [Paenibacillus sp. GD11]	[K02025] ABC.MS.P; multiple sugar transport system permease protein	-
P. sp. GD11	WP_044479019.1	arabinogalactan ABC transporter permease [Paenibacillus sp. GD11]	[K15772] ganQ; arabinogalactan oligomer / maltooligosaccharide transport system permease protein	-
P. sp. GD11	WP_044479021.1	ABC transporter substrate-binding protein [Paenibacillus sp. GD11]	[K15770] cycB; arabinogalactan oligomer / maltooligosaccharide transport system substrate-binding protein	-
P. sp. GD11	WP_049894897.1	phosphoglycerate mutase [Paenibacillus sp. GD11]	[K15634] gpmB; probable phosphoglycerate mutase [EC:5.4.2.12]	-
P. sp. GD11	WP_044479374.1	sugar ABC transporter permease [Paenibacillus sp. GD11]	[K17320] lplC; putative aldouronate transport system permease protein	-
P. sp. GD11	WP_044479375.1	sugar ABC transporter permease [Paenibacillus sp. GD11]	[K17319] lplB; putative aldouronate transport system permease protein	-
P. sp. GD11	WP_044479376.1	ABC transporter substrate-binding protein [Paenibacillus sp. GD11]	[K17318] lplA; putative aldouronate transport system substrate-binding protein	-
P. sp. GD11	WP_044479378.1	alpha-mannosidase [Paenibacillus sp. GD11]	-	GH92
P. sp. GD11	WP_044477323.1	spore gernimation protein GerA [Paenibacillus sp. GD11]	[K06295] gerKA; spore germination protein KA	-
P. sp. GD11	WP_044479448.1	N-acetyl-D-glucosamine ABC transporter permease [Paenibacillus sp. GD11]	[K02026] ABC.MS.P1; multiple sugar transport system permease protein	-
P. sp. GD11	WP_044479449.1	ABC transporter permease [Paenibacillus sp. GD11]	[K02025] ABC.MS.P; multiple sugar transport system permease protein	-
P. sp. GD11	WP_044480044.1	ABC transporter substrate-binding protein [Paenibacillus sp. GD11]	[K02027] ABC.MS.S; multiple sugar transport system substrate-binding protein	-
P. sp. GD11	WP_044479452.1	beta-glucosidase [Paenibacillus sp. GD11]	[K05349] bglX; beta-glucosidase [EC:3.2.1.21]	GH3
P. sp. GD11	WP_044479454.1	ABC transporter permease [Paenibacillus sp. GD11]	[K10119] msmG; raffinose/stachyose/melibiose transport system permease protein	-
P. sp. GD11	WP_044479456.1	ABC transporter substrate-binding protein [Paenibacillus sp. GD11]	[K10117] msmE; raffinose/stachyose/melibiose transport system substrate-binding protein	-
P. sp. GD11	WP_044479457.1	glycosidase [Paenibacillus sp. GD11]	[K20885] beta-1	GH130
P. sp. GD11	WP_049894921.1	AP endonuclease [Paenibacillus sp. GD11]	-	-
P. sp. GD11	WP_044479499.1	glycoside hydrolase family 37 [Paenibacillus sp. JCM 10914]	-	-
P. sp. GD11	WP_044480054.1	beta-xylosidase [Paenibacillus sp. GD11]	-	GH43
P. sp. GD11	WP_044479502.1	lipoprotein [Paenibacillus sp. GD11]	[K17318] lplA; putative aldouronate transport system substrate-binding protein	-
P. sp. GD11	WP_049894922.1	amylopullulanase [Pontibacillus yanchengensis]	-	CBM20+CBM34+CBM37+CBM69+GH13+SLH
P. sp. GD11	WP_044479515.1	alfa-L-rhamnosidase RamA [Paenibacillus sp. GD11]	[K05989] ramA; alpha-L-rhamnosidase [EC:3.2.1.40]	CBM67+GH78
P. sp. GD11	WP_044479521.1	xylose isomerase [Paenibacillus sp. GD11]	-	-
P. sp. GD11	WP_044479544.1	ABC transporter substrate-binding protein [Paenibacillus elgii]	[K05813] ugpB; sn-glycerol 3-phosphate transport system substrate-binding protein	-
P. sp. GD11	WP_049894924.1	ABC transporter permease [Paenibacillus sp. GD11]	[K05815] ugpE; sn-glycerol 3-phosphate transport system permease protein	-
P. sp. GD11	WP_049894925.1	glycerol-3-phosphate ABC transporter permease [Paenibacillus sp. GD11]	[K05814] ugpA; sn-glycerol 3-phosphate transport system permease protein	-
P. sp. GD11	WP_044479556.1	ABC transporter substrate-binding protein [Paenibacillus mucilaginosus]	[K17318] lplA; putative aldouronate transport system substrate-binding protein	-
P. sp. GD11	WP_044479557.1	ABC transporter permease [Paenibacillus sp. GD11]	[K17320] lplC; putative aldouronate transport system permease protein	-
P. sp. GD11	WP_044479558.1	protein lplB [Paenibacillus sp. GD11]	[K17319] lplB; putative aldouronate transport system permease protein	-
P. sp. GD11	WP_044479598.1	MFS transporter [Paenibacillus sp. GD11]	[K05820] hcaT; MFS transporter, PPP family, 3-phenylpropionic acid transporter	-
P. sp. GD11	WP_044479650.1	alpha-glucosidase [Paenibacillus stellifer]	[K01187] malZ; alpha-glucosidase [EC:3.2.1.20]	GH31
P. sp. GD11	WP_044479653.1	ABC transporter substrate-binding protein [Paenibacillus sp. GD11]	[K15770] cycB; arabinogalactan oligomer / maltooligosaccharide transport system substrate-binding protein	-
P. sp. GD11	WP_049894934.1	family 1 extracellular solute-binding protein [Paenibacillus senegalensis]	-	-
P. sp. GD11	WP_044479676.1	sugar ABC transporter permease [Paenibacillus sp. GD11]	[K02026] ABC.MS.P1; multiple sugar transport system permease protein	-
P. sp. GD11	WP_049894935.1	sugar ABC transporter permease [Paenibacillus sp. GD11]	[K02025] ABC.MS.P; multiple sugar transport system permease protein	-
P. sp. GD11	WP_044480181.1	peptide permease [Paenibacillus sp. GD11]	[K17318] lplA; putative aldouronate transport system substrate-binding protein	-
P. sp. GD11	WP_044480182.1	ABC transporter permease [Paenibacillus sp. GD11]	[K17320] lplC; putative aldouronate transport system permease protein	-
P. sp. GD11	WP_044480183.1	protein lplB [Paenibacillus sp. GD11]	[K17319] lplB; putative aldouronate transport system permease protein	-
P. sp. GD11	WP_044480204.1	MFS transporter [Paenibacillus sp. GD11]	-	-
P. sp. GD11	WP_044480224.1	exopolysaccharide biosynthesis protein [Paenibacillus sp. GD11]	-	-
P. sp. GD11	WP_044480283.1	inner-membrane translocator [Cellulomonas fimi ATCC 484]	[K10440] rbsC; ribose transport system permease protein	-
P. sp. GD11	WP_044480286.1	abc transporter permease [Trichococcus collinsii]	[K10440] rbsC; ribose transport system permease protein	-
P. sp. GD11	WP_044480288.1	sugar ABC transporter ATPase [Paenibacillus sp. GD11]	[K10441] rbsA; ribose transport system ATP-binding protein [EC:3.6.3.17]	-
P. sp. GD11	WP_044480290.1	xylan 1,4-beta-xylosidase [Clostridium beijerinckii]	[K01198] xynB; xylan 1,4-beta-xylosidase [EC:3.2.1.37]	GH39
P. sp. GD11	WP_044480332.1	xylan 1,4-beta-xylosidase [Paenibacillus sp. GD11]	[K01198] xynB; xylan 1,4-beta-xylosidase [EC:3.2.1.37]	GH43
P. sp. GD11	WP_044480349.1	alpha-amylase [Paenibacillus sp. GD11]	-	GH13
P. sp. GD11	WP_044480832.1	chitinase [Paenibacillus sp. GD11]	[K01183] E3.2.1.14; chitinase [EC:3.2.1.14]	GH18
P. sp. GD11	WP_044480834.1	alpha-L-fucosidase [Paenibacillus sp. GD11]	[K01206] FUCA; alpha-L-fucosidase [EC:3.2.1.51]	GH29
P. sp. GD11	WP_044480367.1	sugar ABC transporter permease [Paenibacillus sp. GD11]	[K17320] lplC; putative aldouronate transport system permease protein	-
P. sp. GD11	WP_044480368.1	sugar ABC transporter permease [Paenibacillus sp. GD11]	[K17319] lplB; putative aldouronate transport system permease protein	-
P. sp. GD11	WP_044480374.1	glycosyl hydrolase [Paenibacillus sp. GD11]	-	CBM6+GH76
P. sp. GD11	WP_044480376.1	ABC transporter permease [Paenibacillus sp. GD11]	[K17320] lplC; putative aldouronate transport system permease protein	-
P. sp. GD11	WP_044480836.1	protein lplB [Paenibacillus sp. GD11]	[K17319] lplB; putative aldouronate transport system permease protein	-
P. sp. GD11	WP_044480377.1	ABC transporter substrate-binding protein [Paenibacillus sp. GD11]	[K17318] lplA; putative aldouronate transport system substrate-binding protein	-
P. sp. GD11	WP_044480385.1	ribokinase [Paenibacillus sp. GD11]	[K00852] rbsK; ribokinase [EC:2.7.1.15]	-
P. sp. GD11	WP_044480389.1	sugar ABC transporter permease [Paenibacillus sp. GD11]	[K10119] msmG; raffinose/stachyose/melibiose transport system permease protein	-
P. sp. GD11	WP_049894982.1	sugar ABC transporter permease [Paenibacillus sp. GD11]	[K10118] msmF; raffinose/stachyose/melibiose transport system permease protein	-
P. sp. GD11	WP_049894983.1	sugar ABC transporter substrate-binding protein [Streptococcus plurextorum]	[K10117] msmE; raffinose/stachyose/melibiose transport system substrate-binding protein	-
P. sp. GD11	WP_044477388.1	GlcNAc-PI de-N-acetylase [Paenibacillus sp. GD11]	-	CE14
P. sp. GD11	WP_049894753.1	glycoside hydrolase family 3 [Paenibacillus sp. GD11]	[K01207] nagZ; beta-N-acetylhexosaminidase [EC:3.2.1.52]	GH3
P. sp. GD11	WP_044480507.1	membrane protein [Paenibacillus sp. GD11]	-	-
P. sp. GD11	WP_049894998.1	binding-protein-dependent transport systems inner membrane component [Clostridium sp. CAG:1024]	[K10119] msmG; raffinose/stachyose/melibiose transport system permease protein	-
P. sp. GD11	WP_044480519.1	ABC transporter permease [Paenibacillus terrae]	[K10118] msmF; raffinose/stachyose/melibiose transport system permease protein	-
P. sp. GD11	WP_044480525.1	ribokinase [Paenibacillus sp. GD11]	[K00852] rbsK; ribokinase [EC:2.7.1.15]	-
P. sp. GD11	WP_049895000.1	ribulose-phosphate 3-epimerase [Epulopiscium sp. 'N.t. morphotype B']	[K01783] rpe; ribulose-phosphate 3-epimerase [EC:5.1.3.1]	-
P. sp. GD11	WP_044479726.1	ribokinase [Paenibacillus sp. GD11]	[K00852] rbsK; ribokinase [EC:2.7.1.15]	-
P. sp. GD11	WP_044480564.1	macrolide transporter [Paenibacillus sp. GD11]	-	-
P. sp. GD11	WP_044480880.1	arabinan endo-1,5-alpha-L-arabinosidase [Paenibacillus sp. GD11]	-	GH43
P. sp. GD11	WP_044480587.1	ABC transporter substrate-binding protein [Paenibacillus sp. GD11]	[K02027] ABC.MS.S; multiple sugar transport system substrate-binding protein	-
P. sp. GD11	WP_044480595.1	N,N'-diacetylchitobiose phosphorylase [Paenibacillus sp. GD11]	-	GH94
P. sp. GD11	WP_044480611.1	PTS lactose transporter subunit IIA [Paenibacillus sp. GD11]	[K02759] PTS-Cel-EIIA; PTS system, cellobiose-specific IIA component [EC:2.7.1.196 2.7.1.205]	-
P. sp. GD11	WP_044480613.1	protein-N(pi)-phosphohistidine--sugar phosphotransferase [Paenibacillus sp. GD11]	[K02761] PTS-Cel-EIIC; PTS system, cellobiose-specific IIC component	-
P. sp. GD11	WP_044480614.1	PTS sugar transporter subunit IIB [Paenibacillus sp. GD11]	[K02760] PTS-Cel-EIIB; PTS system, cellobiose-specific IIB component [EC:2.7.1.196 2.7.1.205]	-
P. sp. GD11	WP_044477401.1	ABC transporter substrate-binding protein [Paenibacillus sp. GD11]	[K17318] lplA; putative aldouronate transport system substrate-binding protein	-
P. sp. GD11	WP_044477405.1	glycosidase [Paenibacillus sp. GD11]	[K20885] beta-1	GH130
P. sp. GD11	WP_044480666.1	sugar ABC transporter substrate-binding protein [Paenibacillus sp. GD11]	[K17318] lplA; putative aldouronate transport system substrate-binding protein	-
P. sp. GD11	WP_044480667.1	ABC transporter permease [Paenibacillus sp. GD11]	[K17320] lplC; putative aldouronate transport system permease protein	-
P. sp. GD11	WP_044480668.1	protein lplB [Paenibacillus sp. GD11]	[K17319] lplB; putative aldouronate transport system permease protein	-
P. sp. GD11	WP_044480720.1	sugar ABC transporter permease [Paenibacillus sp. GD11]	[K17246] chiG; putative chitobiose transport system permease protein	-
P. sp. GD11	WP_044480721.1	lactose ABC transporter permease [Paenibacillus sp. GD11]	[K17245] chiF; putative chitobiose transport system permease protein	-
P. sp. GD11	WP_044480722.1	sugar ABC transporter substrate-binding protein [Paenibacillus sp. GD11]	[K17244] chiE; putative chitobiose transport system substrate-binding protein	-
P. sp. GD11	WP_044480945.1	glycosyl transferase family 2 [Paenibacillus sp. GD11]	[K00721] DPM1; dolichol-phosphate mannosyltransferase [EC:2.4.1.83]	GT2
P. sp. GD11	WP_044480946.1	sugar or sugar nucleotide oxidoreductase [Paenibacillus terrae]	-	-
P. sp. GD11	WP_044480949.1	amino acid oxidase [Paenibacillus sp. GD11]	-	-
P. sp. GD11	WP_044480956.1	teichoic acid ABC transporter ATP-binding protein [Paenibacillus sp. GD11]	-	-
P. sp. GD11	WP_044480957.1	ABC transporter [Paenibacillus sp. GD11]	[K09690] ABC-2.LPSE.P; lipopolysaccharide transport system permease protein	-
P. sp. GD11	WP_044481108.1	glycoside hydrolase [Paenibacillus sp. GD11]	-	GH42
P. sp. GD11	WP_044481112.1	alpha-L-fucosidase [Paenibacillus sp. GD11]	[K01206] FUCA; alpha-L-fucosidase [EC:3.2.1.51]	GH29
P. sp. GD11	WP_044481114.1	sugar ABC transporter permease [Paenibacillus sp. GD11]	[K17320] lplC; putative aldouronate transport system permease protein	-
P. sp. GD11	WP_044481115.1	sugar ABC transporter permease [Paenibacillus sp. GD11]	[K17319] lplB; putative aldouronate transport system permease protein	-
P. sp. GD11	WP_044481121.1	xylosidase [Paenibacillus sp. GD11]	[K01198] xynB; xylan 1,4-beta-xylosidase [EC:3.2.1.37]	GH43
P. sp. GD11	WP_044481128.1	9-O-acetylesterase [Paenibacillus sp. GD11]	[K05970] SIAE; sialate O-acetylesterase [EC:3.1.1.53]	CE6
P. sp. GD11	WP_049895046.1	family 1 extracellular solute-binding protein [Paenibacillus sp. FSL R7-277]	[K02027] ABC.MS.S; multiple sugar transport system substrate-binding protein	-
P. sp. GD11	WP_044481628.1	sugar ABC transporter permease [Paenibacillus sp. GD11]	[K02025] ABC.MS.P; multiple sugar transport system permease protein	-
P. sp. GD11	WP_044481221.1	sugar ABC transporter permease [Paenibacillus sp. GD11]	[K17320] lplC; putative aldouronate transport system permease protein	-
P. sp. GD11	WP_044481222.1	sugar ABC transporter permease [Paenibacillus sp. GD11]	[K17319] lplB; putative aldouronate transport system permease protein	-
P. sp. GD11	WP_044481232.1	glycoside hydrolase [Paenibacillus sp. GD11]	-	GH20
P. sp. GD11	WP_044481277.1	sugar ABC transporter permease [Paenibacillus sp. GD11]	[K17320] lplC; putative aldouronate transport system permease protein	-
P. sp. GD11	WP_044481278.1	protein lplB [Paenibacillus sp. GD11]	[K17319] lplB; putative aldouronate transport system permease protein	-
P. sp. GD11	WP_044481333.1	sugar fermentation stimulation protein SfsA [Paenibacillus sp. GD11]	[K06206] sfsA; sugar fermentation stimulation protein A	-
P. sp. GD11	WP_044481341.1	ABC transporter substrate-binding protein [Paenibacillus sp. JDR-2]	[K02027] ABC.MS.S; multiple sugar transport system substrate-binding protein	-
P. sp. GD11	WP_044481342.1	sugar ABC transporter permease [Paenibacillus sp. GD11]	[K02025] ABC.MS.P; multiple sugar transport system permease protein	-
P. sp. GD11	WP_049895080.1	sugar ABC transporter ATP-binding protein [Paenibacillus sp. GD11]	[K02026] ABC.MS.P1; multiple sugar transport system permease protein	-
P. sp. GD11	WP_044481343.1	glycoside hydrolase [Paenibacillus sp. JDR-2]	-	GH5
P. sp. GD11	WP_044481345.1	alpha-mannosidase [Halothermothrix orenii H 168]	[K01191] E3.2.1.24; alpha-mannosidase [EC:3.2.1.24]	GH38
P. sp. GD11	WP_044481347.1	ABC transporter permease [Paenibacillus sp. GD11]	[K02026] ABC.MS.P1; multiple sugar transport system permease protein	-
P. sp. GD11	WP_044481349.1	ABC transporter permease [Paenibacillus sp. GD11]	[K02025] ABC.MS.P; multiple sugar transport system permease protein	-
P. sp. GD11	WP_044481350.1	sugar ABC transporter substrate-binding protein [[Clostridium] termitidis]	[K02027] ABC.MS.S; multiple sugar transport system substrate-binding protein	-
P. sp. GD11	WP_044481673.1	ABC transporter substrate-binding protein [Paenibacillus sp. GD11]	-	-
P. sp. GD11	WP_044481375.1	ABC transporter permease [Paenibacillus sp. GD11]	[K02026] ABC.MS.P1; multiple sugar transport system permease protein	-
P. sp. GD11	WP_044481377.1	ABC transporter [Paenibacillus sp. GD11]	[K02025] ABC.MS.P; multiple sugar transport system permease protein	-
P. sp. GD11	WP_044481382.1	beta-glucuronidase [Paenibacillus sp. GD11]	-	GH2
P. sp. GD11	WP_044481384.1	family 1 extracellular solute-binding protein [Paenibacillus sp. FSL H7-689]	[K17318] lplA; putative aldouronate transport system substrate-binding protein	-
P. sp. GD11	WP_044481385.1	ABC transporter permease [Paenibacillus sp. GD11]	[K17320] lplC; putative aldouronate transport system permease protein	-
P. sp. GD11	WP_044481386.1	protein lplB [Paenibacillus sp. GD11]	[K17319] lplB; putative aldouronate transport system permease protein	-
P. sp. GD11	WP_044481410.1	glycosyl transferase family 1 [Paenibacillus sp. GD11]	-	GT1
P. sp. GD11	WP_044481424.1	macrolide transporter [Paenibacillus sp. GD11]	[K08217] mef; MFS transporter, DHA3 family, macrolide efflux protein	-
P. sp. GD11	WP_044481434.1	sugar ABC transporter substrate-binding protein [Paenibacillus sp. GD11]	[K02027] ABC.MS.S; multiple sugar transport system substrate-binding protein	-
P. sp. GD11	WP_044481435.1	sugar ABC transporter permease [Paenibacillus sp. GD11]	[K02026] ABC.MS.P1; multiple sugar transport system permease protein	-
P. sp. GD11	WP_044481684.1	sugar ABC transporter permease [Paenibacillus sp. GD11]	-	-
P. sp. GD11	WP_044481685.1	sugar isomerase [Paenibacillus sp. GD11]	-	-
P. sp. GD11	WP_044481444.1	ribose ABC transporter permease [Paenibacillus sp. GD11]	[K10440] rbsC; ribose transport system permease protein	-
P. sp. GD11	WP_049895089.1	D-ribose transporter ATP-binding protein [Paenibacillus sp. Y412MC10]	[K10441] rbsA; ribose transport system ATP-binding protein [EC:3.6.3.17]	-
P. sp. GD11	WP_044481446.1	LacI family transcriptional regulator [Bacillus sp. SA2-6]	[K10439] rbsB; ribose transport system substrate-binding protein	-
P. sp. GD11	WP_044481489.1	alcohol dehydrogenase [Paenibacillus sp. GD11]	[K13979] yahK; uncharacterized zinc-type alcohol dehydrogenase-like protein [EC:1.-.-.-]	-
P. sp. GD11	WP_044481519.1	MFS transporter [Paenibacillus sp. GD11]	-	-
P. sp. GD11	WP_044481523.1	sucrose phosphorylase [Paenibacillus sp. GD11]	[K00690] E2.4.1.7; sucrose phosphorylase [EC:2.4.1.7]	GH13
P. sp. GD11	WP_044481525.1	fructokinase [Paenibacillus sp. GD11]	[K00847] E2.7.1.4; fructokinase [EC:2.7.1.4]	-
P. sp. GD11	WP_044481702.1	neuraminidase (sialidase) [Paenibacillus sp. GD11]	-	GH33
P. sp. GD11	WP_044481527.1	binding-protein-dependent transport systems inner membrane component [Paenibacillus riograndensis SBR5]	[K17320] lplC; putative aldouronate transport system permease protein	-
P. sp. GD11	WP_049895107.1	sugar ABC transporter permease [Paenibacillus sp. GD11]	[K17319] lplB; putative aldouronate transport system permease protein	-
P. sp. GD11	WP_044481761.1	ABC transporter substrate-binding protein [Paenibacillus elgii]	[K17318] lplA; putative aldouronate transport system substrate-binding protein	-
P. sp. GD11	WP_044481763.1	ABC transporter permease [Paenibacillus sp. GD11]	[K17320] lplC; putative aldouronate transport system permease protein	-
P. sp. GD11	WP_044482136.1	protein lplB [Paenibacillus sp. GD11]	[K17319] lplB; putative aldouronate transport system permease protein	-
P. sp. GD11	WP_044477482.1	periplasmic component, partial [Paenibacillus popilliae ATCC 14706]	[K02027] ABC.MS.S; multiple sugar transport system substrate-binding protein	-
P. sp. GD11	WP_044481827.1	glycosyl transferase [Paenibacillus sp. AT5]	-	GT2
P. sp. GD11	WP_044477153.1	maltose-binding periplasmic protein [Brachybacterium faecium]	[K15770] cycB; arabinogalactan oligomer / maltooligosaccharide transport system substrate-binding protein	-
P. sp. GD11	WP_044481839.1	glycosyl hydrolase [Paenibacillus sp. GD11]	-	GH43
P. sp. GD11	WP_044481840.1	glycoside hydrolase [Paenibacillus sp. GD11]	-	GH43
P. sp. GD11	WP_044481845.1	ABC transporter substrate-binding protein [Paenibacillus sp. GD11]	[K17318] lplA; putative aldouronate transport system substrate-binding protein	-
P. sp. GD11	WP_044481874.1	sugar ABC transporter permease [Paenibacillus sp. GD11]	[K10119] msmG; raffinose/stachyose/melibiose transport system permease protein	-
P. sp. GD11	WP_044481875.1	ABC transporter permease [Paenibacillus sp. GD11]	[K10118] msmF; raffinose/stachyose/melibiose transport system permease protein	-
P. sp. GD11	WP_044481876.1	ABC transporter substrate-binding protein [Paenibacillus sp. GD11]	[K10117] msmE; raffinose/stachyose/melibiose transport system substrate-binding protein	-
P. sp. GD11	WP_044479685.1	sugar ABC transporter permease [Paenibacillus sp. GD11]	[K15771] ganP; arabinogalactan oligomer / maltooligosaccharide transport system permease protein	-
P. sp. GD11	WP_049895152.1	spore gernimation protein GerA [Paenibacillus sophorae]	[K06295] gerKA; spore germination protein KA	-
P. sp. GD11	WP_044481967.1	2-dehydro-3-deoxygluconokinase [Paenibacillus sp. GD11]	[K00874] kdgK; 2-dehydro-3-deoxygluconokinase [EC:2.7.1.45]	-
P. sp. GD11	WP_044481971.1	MFS transporter [Paenibacillus sp. GD11]	-	-
P. sp. GD11	WP_044481972.1	inositol monophosphatase [Enterococcus moraviensis]	[K01092] E3.1.3.25; myo-inositol-1(or 4)-monophosphatase [EC:3.1.3.25]	-
P. sp. GD11	WP_044481975.1	sugar ABC transporter ATP-binding protein [Paenibacillus sp. GD11]	[K02026] ABC.MS.P1; multiple sugar transport system permease protein	-
P. sp. GD11	WP_044481976.1	ABC transporter permease [Paenibacillus sp. GD11]	[K02025] ABC.MS.P; multiple sugar transport system permease protein	-
P. sp. GD11	WP_044482176.1	ABC transporter substrate-binding protein [Paenibacillus sp. GD11]	[K02027] ABC.MS.S; multiple sugar transport system substrate-binding protein	-
P. sp. GD11	WP_044477154.1	arabinogalactan ABC transporter permease [Paenibacillus sp. GD11]	[K15772] ganQ; arabinogalactan oligomer / maltooligosaccharide transport system permease protein	-
P. sp. GD11	WP_044482010.1	membrane protein [Lactobacillus coryniformis]	-	-
P. sp. GD11	WP_044482036.1	MFS transporter [Paenibacillus sp. GD11]	[K08164] ybcL; MFS transporter, DHA1 family, putative efflux transporter	-
P. sp. GD11	WP_044482043.1	Extracellular solute-binding protein family 1 [Paenibacillus sp. P22]	[K02027] ABC.MS.S; multiple sugar transport system substrate-binding protein	-
P. sp. GD11	WP_049895167.1	Probable ABC transporter permease protein YesP [Paenibacillus sp. P22]	[K02025] ABC.MS.P; multiple sugar transport system permease protein	-
P. sp. GD11	WP_044482044.1	sugar ABC transporter ATP-binding protein [Paenibacillus sp. GD11]	[K02026] ABC.MS.P1; multiple sugar transport system permease protein	-
P. sp. GD11	WP_044477519.1	membrane protein [Paenibacillus sp. GD11]	-	-
P. sp. GD11	WP_044477155.1	galactosidase [Paenibacillus sp. GD11]	[K01224] E3.2.1.89; arabinogalactan endo-1,4-beta-galactosidase [EC:3.2.1.89]	GH53
P. sp. GD11	WP_044482092.1	sugar phosphate isomerase [Paenibacillus sp. GD11]	-	-
P. sp. GD11	WP_044482095.1	ABC transporter substrate-binding protein [Paenibacillus chondroitinus]	[K17318] lplA; putative aldouronate transport system substrate-binding protein	-
P. sp. GD11	WP_049895187.1	glycosyl hydrolase [Paenibacillus sp. GD11]	[K05349] bglX; beta-glucosidase [EC:3.2.1.21]	GH3
P. sp. GD11	WP_044482098.1	sugar ABC transporter permease [Paenibacillus sp. GD11]	[K17320] lplC; putative aldouronate transport system permease protein	-
P. sp. GD11	WP_044482100.1	sugar ABC transporter substrate-binding protein [Thermobacillus composti]	[K17318] lplA; putative aldouronate transport system substrate-binding protein	-
P. sp. GD11	WP_044482101.1	beta-glucosidase [Paenibacillus sp. GD11]	[K05349] bglX; beta-glucosidase [EC:3.2.1.21]	GH3
P. sp. GD11	WP_044482102.1	glycoside hydrolase [Paenibacillus sp. GD11]	-	GH2
P. sp. GD11	WP_044482104.1	beta-glucosidase [Paenibacillus sp. GD11]	[K05349] bglX; beta-glucosidase [EC:3.2.1.21]	GH3
P. sp. GD11	WP_044482109.1	glycoside hydrolase family 1 [Paenibacillus sp. GD11]	[K05350] bglB; beta-glucosidase [EC:3.2.1.21]	GH1
P. sp. GD11	WP_049895190.1	polysaccharide ABC transporter ATP-binding protein [Paenibacillus sp. DMB5]	[K17319] lplB; putative aldouronate transport system permease protein	-
P. sp. GD11	WP_049895200.1	putative beta-xylosidase [[Clostridium] termitidis]	-	CBM35+CBM56+CBM66+GH43+SLH
P. sp. GD11	WP_049895202.1	LacI family transcriptional regulator [Paenibacillus sp. GD11]	[K02058] ABC.SS.S; simple sugar transport system substrate-binding protein	-
P. sp. GD11	WP_044482295.1	LacI family transcriptional regulator [Paenibacillus sp. GD11]	[K02058] ABC.SS.S; simple sugar transport system substrate-binding protein	-
P. sp. GD11	WP_044482296.1	sugar ABC transporter permease YjfF [Paenibacillus sp. GD11]	[K02057] ABC.SS.P; simple sugar transport system permease protein	-
P. sp. GD11	WP_044482298.1	sugar ABC transporter ATP-binding protein [Paenibacillus sp. GD11]	[K02056] ABC.SS.A; simple sugar transport system ATP-binding protein [EC:3.6.3.17]	-
P. sp. GD11	WP_044482304.1	sugar ABC transporter permease [Paenibacillus sp. GD11]	[K17320] lplC; putative aldouronate transport system permease protein	-
P. sp. GD11	WP_044482305.1	sugar ABC transporter permease [Paenibacillus sp. GD11]	[K17319] lplB; putative aldouronate transport system permease protein	-
P. sp. GD11	WP_044482306.1	ABC transporter substrate-binding protein [Paenibacillus sp. GD11]	[K17318] lplA; putative aldouronate transport system substrate-binding protein	-
P. sp. GD11	WP_044482307.1	alpha-N-arabinofuranosidase [Paenibacillus sp. GD11]	-	GH43
P. sp. GD11	WP_044482321.1	beta-galactosidase [Paenibacillus sp. GD11]	[K12308] bgaB; beta-galactosidase [EC:3.2.1.23]	GH35
P. sp. GD11	WP_049895204.1	alpha-glucosidase [Paenibacillus sp. GD11]	[K01187] malZ; alpha-glucosidase [EC:3.2.1.20]	GH31
P. sp. GD11	WP_044482328.1	ABC transporter permease [Paenibacillus sp. GD11]	[K17320] lplC; putative aldouronate transport system permease protein	-
P. sp. GD11	WP_044482329.1	protein lplB [Paenibacillus sp. GD11]	[K17319] lplB; putative aldouronate transport system permease protein	-
P. sp. GD11	WP_044482330.1	sugar ABC transporter substrate-binding protein [Paenibacillus sp. GD11]	[K17318] lplA; putative aldouronate transport system substrate-binding protein	-
P. sp. GD11	WP_044482334.1	glycoside transporter [Paenibacillus sp. GD11]	-	-
P. sp. GD11	WP_044482335.1	GlcNAc-PI de-N-acetylase [Paenibacillus sp. GD11]	-	CE14
P. sp. GD11	WP_044482347.1	sugar ABC transporter permease [Paenibacillus sp. GD11]	[K02026] ABC.MS.P1; multiple sugar transport system permease protein	-
P. sp. GD11	WP_044482348.1	ABC transporter permease [Paenibacillus sp. GD11]	[K02025] ABC.MS.P; multiple sugar transport system permease protein	-
P. sp. GD11	WP_044482468.1	ABC transporter substrate-binding protein [Paenibacillus sp. GD11]	-	-
P. sp. GD11	WP_044482350.1	glycoside hydrolase [[Clostridium] cellulolyticum]	[K01190] lacZ; beta-galactosidase [EC:3.2.1.23]	GH2
P. sp. GD11	WP_044482353.1	sugar ABC transporter permease [Gracilibacillus lacisalsi]	-	-
P. sp. GD11	WP_044482354.1	lactose ABC transporter permease [Bacillus chagannorensis]	[K10189] lacF; lactose/L-arabinose transport system permease protein	-
P. sp. GD11	WP_044482355.1	ABC transporter substrate-binding protein [Paenibacillus senegalensis]	[K10188] lacE; lactose/L-arabinose transport system substrate-binding protein	-
P. sp. GD11	WP_044482358.1	glycoside hydrolase [Paenibacillus sp. GD11]	[K01190] lacZ; beta-galactosidase [EC:3.2.1.23]	GH2
P. sp. GD11	WP_044482469.1	2-dehydro-3-deoxy-phosphogluconate aldolase [Paenibacillus sp. GD11]	[K01625] eda; 2-dehydro-3-deoxyphosphogluconate aldolase / (4S)-4-hydroxy-2-oxoglutarate aldolase [EC:4.1.2.14 4.1.3.42]	-
P. sp. GD11	WP_044482470.1	2-dehydro-3-deoxygluconokinase [Paenibacillus sp. GD11]	[K00874] kdgK; 2-dehydro-3-deoxygluconokinase [EC:2.7.1.45]	-
P. sp. GD11	WP_044482396.1	ABC transporter permease [Paenibacillus sp. GD11]	[K02025] ABC.MS.P; multiple sugar transport system permease protein	-
P. sp. GD11	WP_044482397.1	ABC transporter substrate-binding protein [Paenibacillus sp. GD11]	[K02027] ABC.MS.S; multiple sugar transport system substrate-binding protein	-
P. sp. GD11	WP_044482398.1	MULTISPECIES: ABC transporter permease [Oscillibacter]	[K02026] ABC.MS.P1; multiple sugar transport system permease protein	-
P. sp. GD11	WP_044482432.1	glycosyl hydrolase family 2 [Paenibacillus sp. GD11]	[K01190] lacZ; beta-galactosidase [EC:3.2.1.23]	GH2
P. sp. GD11	WP_049895218.1	glycosyl hydrolase family 3 N-terminal domain protein [Clostridium sp. CAG:568]	[K05349] bglX; beta-glucosidase [EC:3.2.1.21]	GH3
P. sp. GD11	WP_044482557.1	glycoside hydrolase family 3 [Paenibacillus sp. GD11]	[K01207] nagZ; beta-N-acetylhexosaminidase [EC:3.2.1.52]	GH3
P. sp. GD11	WP_044482558.1	ABC transporter permease [Paenibacillus sp. GD11]	[K02026] ABC.MS.P1; multiple sugar transport system permease protein	-
P. sp. GD11	WP_044482559.1	chitobiose ABC transport system II, permease protein 1 [Bacillus sp. JCM 19045]	[K02025] ABC.MS.P; multiple sugar transport system permease protein	-
P. sp. GD11	WP_049895232.1	ABC transporter substrate-binding protein [Marinitoga sp. 1197]	[K02027] ABC.MS.S; multiple sugar transport system substrate-binding protein	-
P. sp. GD11	WP_044477618.1	ABC transporter substrate-binding protein [Paenibacillus sp. GD11]	[K02027] ABC.MS.S; multiple sugar transport system substrate-binding protein	-
P. sp. GD11	WP_044477619.1	ABC transporter permease [Paenibacillus sp. GD11]	[K02025] ABC.MS.P; multiple sugar transport system permease protein	-
P. sp. GD11	WP_044479747.1	sugar ABC transporter ATP-binding protein [Paenibacillus sp. GD11]	[K02026] ABC.MS.P1; multiple sugar transport system permease protein	-
P. sp. GD11	WP_044477637.1	glycosyl transferase family 2 [Paenibacillus sp. GD11]	-	GT2
P. sp. GD11	WP_044477639.1	exopolysaccharide biosynthesis protein [Paenibacillus sp. GD11]	[K19431] epsO; pyruvyl transferase EpsO [EC:2.-.-.-]	-
P. sp. GD11	WP_044477654.1	alpha-glycosidase [Paenibacillus sp. GD11]	[K01208] cd; cyclomaltodextrinase / maltogenic alpha-amylase / neopullulanase [EC:3.2.1.54 3.2.1.133 3.2.1.135]	CBM34+GH13
P. sp. GD11	WP_049894767.1	sugar ABC transporter substrate-binding protein [Paenibacillus sp. GD11]	[K15770] cycB; arabinogalactan oligomer / maltooligosaccharide transport system substrate-binding protein	-
P. sp. GD11	WP_044477655.1	sugar ABC transporter permease [Paenibacillus sp. GD11]	[K15771] ganP; arabinogalactan oligomer / maltooligosaccharide transport system permease protein	-
P. sp. GD11	WP_044477656.1	sugar ABC transporter permease [Paenibacillus sp. GD11]	[K15772] ganQ; arabinogalactan oligomer / maltooligosaccharide transport system permease protein	-
P. sp. GD11	WP_044477725.1	glycosyl transferase [Paenibacillus sp. MT18]	-	GT27
P. sp. GD11	WP_044477743.1	chitin-binding protein [Paenibacillus sp. GD11]	[K03933] cpbD; chitin-binding protein	AA10+CBM12
P. sp. GD11	WP_044477175.1	MFS transporter [Paenibacillus sp. GD11]	-	-
P. sp. GD11	WP_044477755.1	3-hexulose-6-phosphate synthase [Paenibacillus sp. GD11]	[K08093] hxlA; 3-hexulose-6-phosphate synthase [EC:4.1.2.43]	-
P. sp. GD11	WP_044477756.1	6-phospho 3-hexuloisomerase [Paenibacillus sp. GD11]	[K08094] hxlB; 6-phospho-3-hexuloisomerase [EC:5.3.1.27]	-
P. sp. GD11	WP_044477774.1	ATPase [Paenibacillus sp. GD11]	-	-
P. sp. GD11	WP_044477856.1	glycosyl hydrolase family 88 [Paenibacillus sp. GD11]	[K15532] yteR; unsaturated rhamnogalacturonyl hydrolase [EC:3.2.1.172]	GH105
P. sp. GD11	WP_044477872.1	PTS glucose transporter subunit IIA [Paenibacillus sp. GD11]	-	-
P. sp. GD11	WP_044477883.1	beta-glucosidase [Paenibacillus sp. GD11]	[K05349] bglX; beta-glucosidase [EC:3.2.1.21]	GH3
P. sp. GD11	WP_049894789.1	family 43 glycoside hydrolase [Lachnoanaerobaculum saburreum]	-	CBM66+GH43
P. sp. GD11	WP_044477905.1	phosphotransferase system PTS lactose/cellobiose-specific IIA subunit [Paenibacillus sp. FSL R7-277]	[K02759] PTS-Cel-EIIA; PTS system, cellobiose-specific IIA component [EC:2.7.1.196 2.7.1.205]	-
P. sp. GD11	WP_044477906.1	PTS sugar transporter subunit IIB [Paenibacillus sp. GD11]	[K02760] PTS-Cel-EIIB; PTS system, cellobiose-specific IIB component [EC:2.7.1.196 2.7.1.205]	-
P. sp. GD11	WP_044477907.1	PTS cellbiose transporter subunit IIC [Streptococcus henryi]	[K02761] PTS-Cel-EIIC; PTS system, cellobiose-specific IIC component	-
P. sp. GD11	WP_044477908.1	beta-glucosidase [Paenibacillus sp. GD11]	[K05349] bglX; beta-glucosidase [EC:3.2.1.21]	GH3
P. sp. GD11	WP_044477913.1	PTS mannose transporter subunit IIA [Paenibacillus sp. GD11]	[K02759] PTS-Cel-EIIA; PTS system, cellobiose-specific IIA component [EC:2.7.1.196 2.7.1.205]	-
P. sp. GD11	WP_044477914.1	PTS sugar transporter [Paenibacillus sp. GD11]	[K02760] PTS-Cel-EIIB; PTS system, cellobiose-specific IIB component [EC:2.7.1.196 2.7.1.205]	-
P. sp. GD11	WP_044477915.1	PTS cellbiose transporter subunit IIC [Paenibacillus sp. GD11]	[K02761] PTS-Cel-EIIC; PTS system, cellobiose-specific IIC component	-
P. sp. GD11	WP_049894792.1	MFS transporter [Paenibacillus sp. GD11]	-	-
P. sp. GD11	WP_044477925.1	PTS beta-glucoside transporter subunit EIIBCA [Paenibacillus sp. GD11]	[K02755] PTS-Bgl-EIIA; PTS system, beta-glucoside-specific IIA component [EC:2.7.1.-]	-
P. sp. GD11	WP_044477953.1	ABC transporter substrate-binding protein [Paenibacillus sp. GD11]	[K17318] lplA; putative aldouronate transport system substrate-binding protein	-
P. sp. GD11	WP_044477954.1	sugar ABC transporter permease [Paenibacillus sp. GD11]	[K17319] lplB; putative aldouronate transport system permease protein	-
P. sp. GD11	WP_044477955.1	sugar ABC transporter permease [Paenibacillus sp. GD11]	[K17320] lplC; putative aldouronate transport system permease protein	-
P. sp. GD11	WP_044477956.1	alpha-L-arabinofuranosidase [Paenibacillus sp. GD11]	[K01209] abfA; alpha-N-arabinofuranosidase [EC:3.2.1.55]	GH51
P. sp. GD11	WP_044477977.1	sugar ABC transporter permease [[Clostridium] termitidis]	[K17320] lplC; putative aldouronate transport system permease protein	-
P. sp. GD11	WP_049894795.1	sugar ABC transporter permease [Paenibacillus sp. JDR-2]	[K17319] lplB; putative aldouronate transport system permease protein	-
P. sp. GD11	WP_044477980.1	arabinofuranosidase [Paenibacillus sp. GD11]	[K01198] xynB; xylan 1,4-beta-xylosidase [EC:3.2.1.37]	CBM66+GH43
P. sp. GD11	WP_049894796.1	glycoside hydrolase [Paenibacillus sp. GD11]	-	GH28
P. sp. GD11	WP_044477982.1	pectinesterase [Paenibacillus sp. GD11]	[K01051] E3.1.1.11; pectinesterase [EC:3.1.1.11]	CE8
P. sp. GD11	WP_044478003.1	MFS transporter [Paenibacillus sp. GD11]	-	-
P. sp. FSL-H7-0357	WP_038586530.1	gp18.3 [Paenibacillus mucilaginosus KNP414]	-	-
P. sp. FSL-H7-0357	WP_038586555.1	phosphoglucomutase [Fictibacillus gelatini]	[K01835] pgm; phosphoglucomutase [EC:5.4.2.2]	-
P. sp. FSL-H7-0357	WP_052091839.1	mannan endo-1,4-beta-mannosidase [[Clostridium] ultunense]	[K01218] gmuG; mannan endo-1,4-beta-mannosidase [EC:3.2.1.78]	CBM23+CBM27+CBM54+CBM59+GH26+SLH
P. sp. FSL-H7-0357	WP_038586818.1	MFS transporter [Paenibacillus sp. FSL H7-0357]	-	-
P. sp. FSL-H7-0357	WP_038586830.1	ABC transporter permease [Paenibacillus sp. FSL H7-0357]	[K17320] lplC; putative aldouronate transport system permease protein	-
P. sp. FSL-H7-0357	WP_052091849.1	protein lplB [Paenibacillus sp. FSL H7-0357]	[K17319] lplB; putative aldouronate transport system permease protein	-
P. sp. FSL-H7-0357	WP_038586923.1	ABC transporter substrate-binding protein [Paenibacillus sp. FSL H7-0357]	[K02027] ABC.MS.S; multiple sugar transport system substrate-binding protein	-
P. sp. FSL-H7-0357	WP_038598814.1	glucose sorbosone dehydrogenase [Paenibacillus sp. FSL H7-0357]	-	-
P. sp. FSL-H7-0357	WP_038587404.1	phosphonoacetaldehyde hydrolase [Paenibacillus sp. FSL H7-0357]	[K05306] phnX; phosphonoacetaldehyde hydrolase [EC:3.11.1.1]	-
P. sp. FSL-H7-0357	WP_038587410.1	binding-protein-dependent transport systems inner membrane component [Bacillus methanolicus MGA3]	[K17238] inoF; inositol-phosphate transport system permease protein	-
P. sp. FSL-H7-0357	WP_038587412.1	MULTISPECIES: sugar ABC transporter permease [Bacillaceae]	[K17239] inoG; inositol-phosphate transport system permease protein	-
P. sp. FSL-H7-0357	WP_038587532.1	xylan 1,4-beta-xylosidase [Clostridium botulinum]	[K01198] xynB; xylan 1,4-beta-xylosidase [EC:3.2.1.37]	GH39
P. sp. FSL-H7-0357	WP_038598896.1	sugar ABC transporter ATPase [Paenibacillus sp. FSL H7-0357]	[K10441] rbsA; ribose transport system ATP-binding protein [EC:3.6.3.17]	-
P. sp. FSL-H7-0357	WP_038587543.1	beta-hexosaminidase [Paenibacillus sp. FSL H7-0357]	[K01207] nagZ; beta-N-acetylhexosaminidase [EC:3.2.1.52]	GH3
P. sp. FSL-H7-0357	WP_038598902.1	sugar phosphate isomerase [Paenibacillus sp. FSL H7-0357]	-	-
P. sp. FSL-H7-0357	WP_038587559.1	MFS transporter [Paenibacillus sp. FSL H7-0357]	[K18567] pbuE; MFS transporter, DHA1 family, purine base/nucleoside efflux pump	-
P. sp. FSL-H7-0357	WP_038587577.1	ABC transporter substrate-binding protein [Paenibacillus sp. FSL H7-0357]	[K05813] ugpB; sn-glycerol 3-phosphate transport system substrate-binding protein	-
P. sp. FSL-H7-0357	WP_038587580.1	ABC transporter permease [Paenibacillus sp. FSL H7-0357]	[K05814] ugpA; sn-glycerol 3-phosphate transport system permease protein	-
P. sp. FSL-H7-0357	WP_038587583.1	ABC transporter permease [Paenibacillus sp. FSL H7-0357]	[K05815] ugpE; sn-glycerol 3-phosphate transport system permease protein	-
P. sp. FSL-H7-0357	WP_052091894.1	sugar phosphate isomerase [Brevibacillus borstelensis]	-	-
P. sp. FSL-H7-0357	WP_038587589.1	alpha-L-rhamnosidase [Paenibacillus sp. FSL H7-0357]	[K05989] ramA; alpha-L-rhamnosidase [EC:3.2.1.40]	CBM67+GH78
P. sp. FSL-H7-0357	WP_038587592.1	glycoside hydrolase family 1 [Paenibacillus sp. FSL H7-0357]	[K05350] bglB; beta-glucosidase [EC:3.2.1.21]	GH1
P. sp. FSL-H7-0357	WP_038598917.1	mfs/sugar transport protein [Trichococcus sp. ES5]	-	-
P. sp. FSL-H7-0357	WP_038587598.1	ABC transporter substrate-binding protein [Paenibacillus sp. FSL H7-0357]	[K17318] lplA; putative aldouronate transport system substrate-binding protein	-
P. sp. FSL-H7-0357	WP_038587603.1	protein lplB [Paenibacillus sp. FSL H7-0357]	[K17319] lplB; putative aldouronate transport system permease protein	-
P. sp. FSL-H7-0357	WP_038587606.1	ABC transporter permease [Paenibacillus sp. FSL H7-0357]	[K17320] lplC; putative aldouronate transport system permease protein	-
P. sp. FSL-H7-0357	WP_038587612.1	glycoside hydrolase [Paenibacillus sp. FSL H7-0357]	-	GH2
P. sp. FSL-H7-0357	WP_038587617.1	beta-galactosidase [Paenibacillus sp. FSL H7-0357]	[K05350] bglB; beta-glucosidase [EC:3.2.1.21]	GH1
P. sp. FSL-H7-0357	WP_038587622.1	sugar ABC transporter permease [Paenibacillus sp. FSL H7-0357]	[K17319] lplB; putative aldouronate transport system permease protein	-
P. sp. FSL-H7-0357	WP_052091900.1	sugar ABC transporter permease [Paenibacillus sp. FSL H7-0357]	[K17320] lplC; putative aldouronate transport system permease protein	-
P. sp. FSL-H7-0357	WP_038587624.1	MULTISPECIES: ABC transporter substrate-binding protein [Paenibacillus]	[K17318] lplA; putative aldouronate transport system substrate-binding protein	-
P. sp. FSL-H7-0357	WP_038587655.1	sugar ABC transporter substrate-binding protein [Paenibacillus dendritiformis]	[K17318] lplA; putative aldouronate transport system substrate-binding protein	-
P. sp. FSL-H7-0357	WP_052092472.1	ABC transporter permease [Paenibacillus sp. FSL H7-0357]	[K17320] lplC; putative aldouronate transport system permease protein	-
P. sp. FSL-H7-0357	WP_038587680.1	xylanase deacetylase [Paenibacillus sp. FSL H7-0357]	-	CE4
P. sp. FSL-H7-0357	WP_038587697.1	sucrose phosphorylase [Paenibacillus sp. FSL H7-0357]	[K00690] E2.4.1.7; sucrose phosphorylase [EC:2.4.1.7]	GH13
P. sp. FSL-H7-0357	WP_038587703.1	maltose ABC transporter permease [Paenibacillus sp. FSL H7-0357]	[K10119] msmG; raffinose/stachyose/melibiose transport system permease protein	-
P. sp. FSL-H7-0357	WP_052092475.1	glycerol-3-phosphate ABC transporter permease [Paenibacillus sp. FSL H7-0357]	[K10118] msmF; raffinose/stachyose/melibiose transport system permease protein	-
P. sp. FSL-H7-0357	WP_038587708.1	binding protein msmE [Paenibacillus sp. FSL H7-0357]	[K10117] msmE; raffinose/stachyose/melibiose transport system substrate-binding protein	-
P. sp. FSL-H7-0357	WP_038587724.1	ABC-type sugar transport system periplasmic component-like protein [Paenibacillus sp. JDR-2]	[K17318] lplA; putative aldouronate transport system substrate-binding protein	-
P. sp. FSL-H7-0357	WP_038587726.1	protein lplB [Paenibacillus sp. FSL H7-0357]	[K17319] lplB; putative aldouronate transport system permease protein	-
P. sp. FSL-H7-0357	WP_038587729.1	binding-protein-dependent transport system inner membrane protein [Paenibacillus sp. JDR-2]	[K17320] lplC; putative aldouronate transport system permease protein	-
P. sp. FSL-H7-0357	WP_038587819.1	putative sugar ABC transporter, sugar-binding protein [Clostridium sp. D5]	[K02027] ABC.MS.S; multiple sugar transport system substrate-binding protein	-
P. sp. FSL-H7-0357	WP_052091911.1	sugar ABC transporter permease [Paenibacillus sp. FSL H7-0357]	[K02025] ABC.MS.P; multiple sugar transport system permease protein	-
P. sp. FSL-H7-0357	WP_038587822.1	sugar ABC transporter permease [Thermoanaerobacter sp. YS13]	[K02026] ABC.MS.P1; multiple sugar transport system permease protein	-
P. sp. FSL-H7-0357	WP_038587839.1	sugar ABC transporter substrate-binding protein [Paenibacillus sp. FSL H7-0357]	[K10117] msmE; raffinose/stachyose/melibiose transport system substrate-binding protein	-
P. sp. FSL-H7-0357	WP_038587842.1	ABC transporter permease [Paenibacillus sp. FSL H7-0357]	[K10118] msmF; raffinose/stachyose/melibiose transport system permease protein	-
P. sp. FSL-H7-0357	WP_038587845.1	sugar ABC transporter permease [Paenibacillus sp. FSL H7-0357]	[K10119] msmG; raffinose/stachyose/melibiose transport system permease protein	-
P. sp. FSL-H7-0357	WP_038587932.1	ABC transporter substrate-binding protein [Paenibacillus sp. FSL H7-0357]	[K17318] lplA; putative aldouronate transport system substrate-binding protein	-
P. sp. FSL-H7-0357	WP_038599019.1	sugar ABC transporter permease [Paenibacillus sp. FSL H7-0357]	[K17319] lplB; putative aldouronate transport system permease protein	-
P. sp. FSL-H7-0357	WP_038587935.1	sugar ABC transporter permease [Paenibacillus sp. FSL H7-0357]	[K17320] lplC; putative aldouronate transport system permease protein	-
P. sp. FSL-H7-0357	WP_038599039.1	sucrose-6-phosphate hydrolase [Paenibacillus sp. FSL H7-0357]	[K01193] INV; beta-fructofuranosidase [EC:3.2.1.26]	GH32
P. sp. FSL-H7-0357	WP_038588032.1	PTS beta-glucoside transporter subunit EIIBCA [Paenibacillus sp. FSL H7-0357]	[K02809] PTS-Scr-EIIB; PTS system, sucrose-specific IIB component [EC:2.7.1.211]	-
P. sp. FSL-H7-0357	WP_038588173.1	alpha-N-arabinofuranosidase [Paenibacillus sp. FSL H7-0357]	-	GH43
P. sp. FSL-H7-0357	WP_038588176.1	ABC transporter substrate-binding protein [Paenibacillus sp. FSL H7-0357]	[K17318] lplA; putative aldouronate transport system substrate-binding protein	-
P. sp. FSL-H7-0357	WP_052091931.1	sugar ABC transporter permease [Paenibacillus sp. FSL H7-0357]	[K17319] lplB; putative aldouronate transport system permease protein	-
P. sp. FSL-H7-0357	WP_038588181.1	sugar ABC transporter permease [Paenibacillus sp. FSL H7-0357]	[K17320] lplC; putative aldouronate transport system permease protein	-
P. sp. FSL-H7-0357	WP_038588187.1	beta-galactosidase [Paenibacillus sp. FSL H7-0357]	-	GH2
P. sp. FSL-H7-0357	WP_038588190.1	alpha-N-arabinofuranosidase [Paenibacillus sp. FSL H7-0357]	-	CBM35+GH43
P. sp. FSL-H7-0357	WP_038584717.1	N,N'-diacetylchitobiose phosphorylase [Paenibacillus sp. FSL H7-0357]	-	GH94
P. sp. FSL-H7-0357	WP_038588559.1	PTS beta-glucoside transporter subunit EIIBCA [Paenibacillus sp. FSL H7-0357]	[K02755] PTS-Bgl-EIIA; PTS system, beta-glucoside-specific IIA component [EC:2.7.1.-]	-
P. sp. FSL-H7-0357	WP_038588739.1	MFS transporter [Paenibacillus sp. FSL H7-0357]	[K08167] smvA; MFS transporter, DHA2 family, multidrug resistance protein	-
P. sp. FSL-H7-0357	WP_038588989.1	gluconolactonase [Paenibacillus sp. FSL H7-0357]	-	-
P. sp. FSL-H7-0357	WP_038589013.1	ABC transporter substrate-binding protein [Paenibacillus sp. FSL H7-0357]	[K02027] ABC.MS.S; multiple sugar transport system substrate-binding protein	-
P. sp. FSL-H7-0357	WP_038589015.1	ABC transporter permease [Paenibacillus sp. FSL H7-0357]	[K02025] ABC.MS.P; multiple sugar transport system permease protein	-
P. sp. FSL-H7-0357	WP_038589018.1	sugar ABC transporter ATP-binding protein [Paenibacillus sp. FSL H7-0357]	[K02026] ABC.MS.P1; multiple sugar transport system permease protein	-
P. sp. FSL-H7-0357	WP_038589138.1	pyruvate kinase [Paenibacillus sp. FSL H7-0357]	[K00873] PK; pyruvate kinase [EC:2.7.1.40]	-
P. sp. FSL-H7-0357	WP_038589361.1	alpha-amylase [Paenibacillus sp. FSL H7-0357]	-	GH13
P. sp. FSL-H7-0357	WP_038589379.1	glycerol-3-phosphate ABC transporter permease [Paenibacillus sp. FSL H7-0357]	[K05814] ugpA; sn-glycerol 3-phosphate transport system permease protein	-
P. sp. FSL-H7-0357	WP_038589382.1	glycerol-3-phosphate ABC transporter permease [Paenibacillus sp. FSL H7-0357]	[K05815] ugpE; sn-glycerol 3-phosphate transport system permease protein	-
P. sp. FSL-H7-0357	WP_038589385.1	ABC transporter substrate-binding protein [Paenibacillus sp. FSL H7-0357]	[K05813] ugpB; sn-glycerol 3-phosphate transport system substrate-binding protein	-
P. sp. FSL-H7-0357	WP_038599366.1	protein lplB [Paenibacillus sp. FSL H7-0357]	[K17319] lplB; putative aldouronate transport system permease protein	-
P. sp. FSL-H7-0357	WP_038589718.1	sugar ABC transporter permease [Paenibacillus sp. FSL H7-0357]	[K17320] lplC; putative aldouronate transport system permease protein	-
P. sp. FSL-H7-0357	WP_038589719.1	ABC transporter substrate-binding protein [Paenibacillus sp. FSL H7-0357]	[K17318] lplA; putative aldouronate transport system substrate-binding protein	-
P. sp. FSL-H7-0357	WP_038589741.1	sugar ABC transporter ATPase [Paenibacillus sp. FSL H7-0357]	[K17319] lplB; putative aldouronate transport system permease protein	-
P. sp. FSL-H7-0357	WP_038589742.1	ABC transporter permease [Paenibacillus sp. FSL H7-0357]	[K17320] lplC; putative aldouronate transport system permease protein	-
P. sp. FSL-H7-0357	WP_038589745.1	ABC transporter substrate-binding protein [Paenibacillus sp. Soil766]	[K17318] lplA; putative aldouronate transport system substrate-binding protein	-
P. sp. FSL-H7-0357	WP_052091998.1	mannanase [Paenibacillus sp. FSL H8-237]	-	CBM23+CBM35+CBM54+CBM59+CE6+GH26+SLH
P. sp. FSL-H7-0357	WP_038599391.1	ABC transporter substrate-binding protein [Geobacillus kaustophilus]	[K17318] lplA; putative aldouronate transport system substrate-binding protein	-
P. sp. FSL-H7-0357	WP_038584851.1	ABC transporter substrate-binding protein [Paenibacillus sp. FSL R7-269]	[K02027] ABC.MS.S; multiple sugar transport system substrate-binding protein	-
P. sp. FSL-H7-0357	WP_038589830.1	beta-galactosidase/beta-glucuronidase [Ignavibacterium album]	-	CE3+CE4+GH2+SLH
P. sp. FSL-H7-0357	WP_052092527.1	ABC transporter substrate-binding protein [Paenibacillus sp. FSL H7-0357]	[K17318] lplA; putative aldouronate transport system substrate-binding protein	-
P. sp. FSL-H7-0357	WP_038599423.1	alpha-N-arabinofuranosidase [Paenibacillus sp. FSL H7-0357]	-	GH43
P. sp. FSL-H7-0357	WP_052091748.1	sugar ABC transporter substrate-binding protein [Paenibacillus sp. TCA20]	[K17318] lplA; putative aldouronate transport system substrate-binding protein	-
P. sp. FSL-H7-0357	WP_038589898.1	glycosyl hydrolase [Paenibacillus sp. FSL H7-0357]	-	GH32+GH43
P. sp. FSL-H7-0357	WP_038584858.1	putative membrane protein [Paenibacillus riograndensis SBR5]	-	CBM35
P. sp. FSL-H7-0357	WP_038584861.1	beta-N-acetylhexosaminidase [Terrimicrobium sacchariphilum]	[K01207] nagZ; beta-N-acetylhexosaminidase [EC:3.2.1.52]	GH3
P. sp. FSL-H7-0357	WP_052091749.1	glycosyl hydrolase [Paenibacillus sp. FSL H7-0357]	[K15532] yteR; unsaturated rhamnogalacturonyl hydrolase [EC:3.2.1.172]	GH105
P. sp. FSL-H7-0357	WP_038584867.1	mannosylglycerate hydrolase [Terrimicrobium sacchariphilum]	[K15524] mngB; mannosylglycerate hydrolase [EC:3.2.1.170]	GH38
P. sp. FSL-H7-0357	WP_038590220.1	fructose 2,6-bisphosphatase [Paenibacillus sp. FSL H7-0357]	[K15634] gpmB; probable phosphoglycerate mutase [EC:5.4.2.12]	-
P. sp. FSL-H7-0357	WP_038590655.1	LacI family transcriptional regulator [Paenibacillus sp. FSL H7-0357]	[K10439] rbsB; ribose transport system substrate-binding protein	-
P. sp. FSL-H7-0357	WP_038590661.1	sugar ABC transporter substrate-binding protein [Paenibacillus sp. FSL H7-0357]	[K10546] ABC.GGU.S; putative multiple sugar transport system substrate-binding protein	-
P. sp. FSL-H7-0357	WP_038590663.1	ABC transporter ATP-binding protein [Paenibacillus sp. FSL H7-0357]	[K10548] ABC.GGU.A; putative multiple sugar transport system ATP-binding protein [EC:3.6.3.17]	-
P. sp. FSL-H7-0357	WP_038590665.1	ABC transporter permease [Paenibacillus sp. FSL H7-0357]	[K10547] ABC.GGU.P; putative multiple sugar transport system permease protein	-
P. sp. FSL-H7-0357	WP_038590930.1	MFS transporter [Paenibacillus sp. FSL H7-0357]	[K05820] hcaT; MFS transporter, PPP family, 3-phenylpropionic acid transporter	-
P. sp. FSL-H7-0357	WP_038591663.1	MFS transporter [Paenibacillus sp. FSL H7-0357]	[K08164] ybcL; MFS transporter, DHA1 family, putative efflux transporter	-
P. sp. FSL-H7-0357	WP_052092075.1	alpha amylase catalytic region [Paenibacillus curdlanolyticus YK9]	[K01176] AMY; alpha-amylase [EC:3.2.1.1]	CBM26+CBM74+GH13
P. sp. FSL-H7-0357	WP_038591815.1	ABC transporter substrate-binding protein [Paenibacillus sp. FSL H7-0357]	[K15770] cycB; arabinogalactan oligomer / maltooligosaccharide transport system substrate-binding protein	-
P. sp. FSL-H7-0357	WP_038599755.1	arabinogalactan ABC transporter permease [Paenibacillus sp. FSL H7-0357]	[K15772] ganQ; arabinogalactan oligomer / maltooligosaccharide transport system permease protein	-
P. sp. FSL-H7-0357	WP_038591840.1	sugar ABC transporter substrate-binding protein [Paenibacillus sp. FSL H7-0357]	[K17318] lplA; putative aldouronate transport system substrate-binding protein	-
P. sp. FSL-H7-0357	WP_038591843.1	ABC transporter permease [Paenibacillus sp. FSL H7-0357]	[K17320] lplC; putative aldouronate transport system permease protein	-
P. sp. FSL-H7-0357	WP_038591901.1	sugar phosphate isomerase [Paenibacillus sp. FSL H7-0357]	-	-
P. sp. FSL-H7-0357	WP_038591904.1	xylose isomerase [Paenibacillus sp. FSL H7-0357]	-	-
P. sp. FSL-H7-0357	WP_038591957.1	membrane protein [Paenibacillus sp. FSL H7-0357]	[K08224] ynfM; MFS transporter, YNFM family, putative membrane transport protein	-
P. sp. FSL-H7-0357	WP_038591990.1	2-dehydro-3-deoxygluconokinase [Paenibacillus sp. FSL H7-0357]	[K00874] kdgK; 2-dehydro-3-deoxygluconokinase [EC:2.7.1.45]	-
P. sp. FSL-H7-0357	WP_038591993.1	2-dehydro-3-deoxy-phosphogluconate aldolase [Paenibacillus sp. FSL H7-0357]	[K01625] eda; 2-dehydro-3-deoxyphosphogluconate aldolase / (4S)-4-hydroxy-2-oxoglutarate aldolase [EC:4.1.2.14 4.1.3.42]	-
P. sp. FSL-H7-0357	WP_038591999.1	glycoside hydrolase [Paenibacillus sp. FSL H7-0357]	[K01190] lacZ; beta-galactosidase [EC:3.2.1.23]	GH2
P. sp. FSL-H7-0357	WP_052092086.1	ABC transporter substrate-binding protein [Paenibacillus senegalensis]	[K10188] lacE; lactose/L-arabinose transport system substrate-binding protein	-
P. sp. FSL-H7-0357	WP_038592004.1	lactose ABC transporter permease [Alicyclobacillus herbarius]	[K10189] lacF; lactose/L-arabinose transport system permease protein	-
P. sp. FSL-H7-0357	WP_038592006.1	ABC transporter permease [Alicyclobacillus herbarius]	-	-
P. sp. FSL-H7-0357	WP_038592011.1	ABC transporter substrate-binding protein [Paenibacillus sp. FSL H7-0357]	[K02027] ABC.MS.S; multiple sugar transport system substrate-binding protein	-
P. sp. FSL-H7-0357	WP_038592014.1	sugar ABC transporter permease [Paenibacillus sp. FSL H7-0357]	[K02025] ABC.MS.P; multiple sugar transport system permease protein	-
P. sp. FSL-H7-0357	WP_038592017.1	ABC transporter permease [Paenibacillus sp. FSL H7-0357]	[K02026] ABC.MS.P1; multiple sugar transport system permease protein	-
P. sp. FSL-H7-0357	WP_038592020.1	glycosyl hydrolase [Paenibacillus sp. FSL H7-0357]	-	GH76
P. sp. FSL-H7-0357	WP_038592023.1	glycosyl hydrolase [Paenibacillus sp. FSL H7-0357]	-	GH76
P. sp. FSL-H7-0357	WP_038592069.1	ABC transporter permease [Paenibacillus sp. FSL H7-0357]	[K17320] lplC; putative aldouronate transport system permease protein	-
P. sp. FSL-H7-0357	WP_038592072.1	ABC transporter substrate-binding protein [Bacillus sp. J13]	[K17318] lplA; putative aldouronate transport system substrate-binding protein	-
P. sp. FSL-H7-0357	WP_038592093.1	endo-beta-N-acetylglucosaminidase [Paenibacillus sp. FSL H7-0357]	-	CBM32+GH85
P. sp. FSL-H7-0357	WP_052092090.1	drug resistance transporter EmrB/QacA subfamily [Clostridium pasteurianum]	-	-
P. sp. FSL-H7-0357	WP_038592144.1	EmrB/QacA subfamily drug resistance transporter [Paenibacillus sp. FSL H7-0357]	-	-
P. sp. FSL-H7-0357	WP_038592237.1	MFS transporter [Paenibacillus sp. Aloe-11]	-	-
P. sp. FSL-H7-0357	WP_052092102.1	spore gernimation protein GerK [Paenibacillus sp. FSL H7-0357]	[K06295] gerKA; spore germination protein KA	-
P. sp. FSL-H7-0357	WP_038599857.1	ABC transporter substrate-binding protein [Paenibacillus sp. FSL H7-0357]	[K17318] lplA; putative aldouronate transport system substrate-binding protein	-
P. sp. FSL-H7-0357	WP_038592490.1	MFS transporter [Paenibacillus sp. FSL H7-0357]	-	-
P. sp. FSL-H7-0357	WP_052092112.1	cupin [Paenibacillus daejeonensis]	-	-
P. sp. FSL-H7-0357	WP_038585132.1	transporter [Paenibacillus sp. FSL H7-0357]	-	-
P. sp. FSL-H7-0357	WP_038593138.1	ABC transporter permease [Paenibacillus sp. FSL H7-0357]	[K17320] lplC; putative aldouronate transport system permease protein	-
P. sp. FSL-H7-0357	WP_038593140.1	protein lplB [Paenibacillus sp. FSL H7-0357]	[K17319] lplB; putative aldouronate transport system permease protein	-
P. sp. FSL-H7-0357	WP_038593152.1	multidrug transporter [Paenibacillus sp. FSL H7-0357]	-	-
P. sp. FSL-H7-0357	WP_038593239.1	glycoside hydrolase [Paenibacillus sp. FSL H7-0357]	[K07407] E3.2.1.22B; alpha-galactosidase [EC:3.2.1.22]	GH36
P. sp. FSL-H7-0357	WP_052092154.1	glycosyl hydrolase [Paenibacillus alginolyticus]	-	CBM16+CBM23+GH26
P. sp. FSL-H7-0357	WP_038593772.1	MFS transporter [Paenibacillus sp. FSL H7-0357]	-	-
P. sp. FSL-H7-0357	WP_038593832.1	UDP-glucuronosyltransferase [[Clostridium] josui]	-	GT28
P. sp. FSL-H7-0357	WP_038593847.1	phosphoglycerate mutase [Paenibacillus sp. FSL H7-0357]	[K15634] gpmB; probable phosphoglycerate mutase [EC:5.4.2.12]	-
P. sp. FSL-H7-0357	WP_038593917.1	D-ribose ABC transporter substrate-binding protein [Paenibacillus sp. FSL H7-0357]	[K10439] rbsB; ribose transport system substrate-binding protein	-
P. sp. FSL-H7-0357	WP_038593920.1	ribose ABC transporter permease [Paenibacillus sp. FSL H7-0357]	[K10440] rbsC; ribose transport system permease protein	-
P. sp. FSL-H7-0357	WP_038593922.1	D-ribose transporter ATP-binding protein [Paenibacillus sp. FSL H7-0357]	[K10441] rbsA; ribose transport system ATP-binding protein [EC:3.6.3.17]	-
P. sp. FSL-H7-0357	WP_038593924.1	D-ribose pyranase [Paenibacillus sp. FSL H7-0357]	[K06726] rbsD; D-ribose pyranase [EC:5.4.99.62]	-
P. sp. FSL-H7-0357	WP_038593926.1	ribokinase [Paenibacillus sp. FSL H7-0357]	[K00852] rbsK; ribokinase [EC:2.7.1.15]	-
P. sp. FSL-H7-0357	WP_038594040.1	polysaccharide deacetylase [Paenibacillus sp. FSL H7-0357]	-	CE4
P. sp. FSL-H7-0357	WP_038594043.1	polysaccharide deacetylase [Paenibacillus sp. FSL H7-0357]	-	-
P. sp. FSL-H7-0357	WP_038594128.1	glycoside transporter [Paenibacillus sp. FSL H7-0357]	[K03292] TC.GPH; glycoside/pentoside/hexuronide:cation symporter, GPH family	-
P. sp. FSL-H7-0357	WP_038594131.1	GlcNAc-PI de-N-acetylase [Paenibacillus sp. FSL H7-0357]	-	CE14
P. sp. FSL-H7-0357	WP_038594145.1	ABC transporter permease [Paenibacillus sp. FSL H7-0357]	[K10547] ABC.GGU.P; putative multiple sugar transport system permease protein	-
P. sp. FSL-H7-0357	WP_038594148.1	ABC transporter ATP-binding protein [Paenibacillus sp. FSL H7-0357]	[K10548] ABC.GGU.A; putative multiple sugar transport system ATP-binding protein [EC:3.6.3.17]	-
P. sp. FSL-H7-0357	WP_038594151.1	sugar ABC transporter substrate-binding protein [Paenibacillus sp. FSL H7-0357]	[K10546] ABC.GGU.S; putative multiple sugar transport system substrate-binding protein	-
P. sp. FSL-H7-0357	WP_038594220.1	phosphoglycerate kinase [Paenibacillus sp. FSL H7-0357]	[K15634] gpmB; probable phosphoglycerate mutase [EC:5.4.2.12]	-
P. sp. FSL-H7-0357	WP_038594568.1	extracellular solute-binding protein family 1 [Paenibacillus curdlanolyticus]	[K10117] msmE; raffinose/stachyose/melibiose transport system substrate-binding protein	-
P. sp. FSL-H7-0357	WP_038594648.1	ABC transporter substrate-binding protein [Paenibacillus sp. FSL H7-0357]	[K02027] ABC.MS.S; multiple sugar transport system substrate-binding protein	-
P. sp. FSL-H7-0357	WP_052092223.1	MULTISPECIES: ABC transporter substrate-binding protein [Bacillus]	[K10240] cebE; cellobiose transport system substrate-binding protein	-
P. sp. FSL-H7-0357	WP_038594958.1	ABC transporter substrate-binding protein [Paenibacillus sp. FSL H7-0737]	[K17318] lplA; putative aldouronate transport system substrate-binding protein	-
P. sp. FSL-H7-0357	WP_052092229.1	glycosyl hydrolase, family 43 [Blautia hansenii DSM 20583]	-	GH43
P. sp. FSL-H7-0357	WP_038595120.1	endoglucanase [Paenibacillus sp. Root52]	[K01218] gmuG; mannan endo-1,4-beta-mannosidase [EC:3.2.1.78]	CBM3+GH5
P. sp. FSL-H7-0357	WP_038595180.1	sugar phosphate isomerase [Paenibacillus sp. FSL H7-0357]	-	-
P. sp. FSL-H7-0357	WP_038595274.1	fucose isomerase [Paenibacillus sp. FSL H7-0357]	-	-
P. sp. FSL-H7-0357	WP_038595276.1	transketolase [Paenibacillus sp. FSL H7-0357]	[K00615] E2.2.1.1; transketolase [EC:2.2.1.1]	-
P. sp. FSL-H7-0357	WP_038595278.1	transketolase [Paenibacillus sp. FSL H7-0357]	[K00615] E2.2.1.1; transketolase [EC:2.2.1.1]	-
P. sp. FSL-H7-0357	WP_038595471.1	ribulokinase [Paenibacillus sp. FSL H7-0357]	[K00853] araB; L-ribulokinase [EC:2.7.1.16]	-
P. sp. FSL-H7-0357	WP_038600501.1	beta-glucanase [Paenibacillus sp. FSL H7-0357]	-	GH16
P. sp. FSL-H7-0357	WP_038600504.1	beta-glucanase [Paenibacillus sp. FSL H7-0357]	-	GH16
P. sp. FSL-H7-0357	WP_038595523.1	sugar ABC transporter [Paenibacillus sp. FSL H7-0357]	[K17318] lplA; putative aldouronate transport system substrate-binding protein	-
P. sp. FSL-H7-0357	WP_038600510.1	glycosyl transferase [Paenibacillus sp. FSL H7-0357]	[K00702] E2.4.1.20; cellobiose phosphorylase [EC:2.4.1.20]	GH94
P. sp. FSL-H7-0357	WP_038595527.1	ABC transporter permease [Paenibacillus sp. FSL H7-0357]	[K02026] ABC.MS.P1; multiple sugar transport system permease protein	-
P. sp. FSL-H7-0357	WP_038600513.1	ABC transporter permease [Paenibacillus sp. FSL H7-0357]	[K02025] ABC.MS.P; multiple sugar transport system permease protein	-
P. sp. FSL-H7-0357	WP_052092261.1	ABC transporter substrate-binding protein [Paenibacillus sp. FSL H7-0357]	[K02027] ABC.MS.S; multiple sugar transport system substrate-binding protein	-
P. sp. FSL-H7-0357	WP_052092262.1	licheninase [Paenibacillus pabuli]	-	CBM4+CBM54+CBM6+GH16+SLH
P. sp. FSL-H7-0357	WP_038595639.1	MFS transporter permease [Paenibacillus sp. FSL H7-0357]	-	-
P. sp. FSL-H7-0357	WP_038600540.1	sugar ABC transporter permease [Paenibacillus sp. FSL H7-0357]	-	-
P. sp. FSL-H7-0357	WP_038595646.1	ABC transporter permease [Paenibacillus sp. FSL H7-0357]	[K10118] msmF; raffinose/stachyose/melibiose transport system permease protein	-
P. sp. FSL-H7-0357	WP_052092679.1	ABC transporter substrate-binding protein [Paenibacillus sp. FSL H7-0357]	[K10117] msmE; raffinose/stachyose/melibiose transport system substrate-binding protein	-
P. sp. FSL-H7-0357	WP_038595741.1	ABC transporter solute-binding protein [Clostridiales bacterium oral taxon 876]	[K17318] lplA; putative aldouronate transport system substrate-binding protein	-
P. sp. FSL-H7-0357	WP_052092267.1	cellobiose phosphorylase [Paenibacillus sp. FSL H7-0357]	[K21298] E2.4.1.333; 1,2-beta-oligoglucan phosphorylase [EC:2.4.1.333]	GH94
P. sp. FSL-H7-0357	WP_038595770.1	sugar transferase [Paenibacillus sp. FSL H7-0357]	-	GT13
P. sp. FSL-H7-0357	WP_052092271.1	beta-glucosidase [Paenibacillus sabinae]	[K01207] nagZ; beta-N-acetylhexosaminidase [EC:3.2.1.52]	GH3
P. sp. FSL-H7-0357	WP_038595842.1	sugar ABC transporter permease [Paenibacillus sp. FSL H7-0357]	[K02026] ABC.MS.P1; multiple sugar transport system permease protein	-
P. sp. FSL-H7-0357	WP_038595844.1	spermidine/putrescine ABC transporter permease [Paenibacillus sp. FSL H7-0357]	[K02025] ABC.MS.P; multiple sugar transport system permease protein	-
P. sp. FSL-H7-0357	WP_038595854.1	kinase [Paenibacillus sp. JCM 10914]	-	-
P. sp. FSL-H7-0357	WP_052092274.1	chitinase [Paenibacillus jilunlii]	-	CBM12+CBM5
P. sp. FSL-H7-0357	WP_038595905.1	sugar ABC transporter permease [Paenibacillus sp. FSL H7-0357]	[K17246] chiG; putative chitobiose transport system permease protein	-
P. sp. FSL-H7-0357	WP_038595907.1	lactose ABC transporter permease [Paenibacillus sp. FSL H7-0357]	[K17245] chiF; putative chitobiose transport system permease protein	-
P. sp. FSL-H7-0357	WP_052092682.1	sugar ABC transporter substrate-binding protein [Paenibacillus sp. FSL H7-0357]	[K17244] chiE; putative chitobiose transport system substrate-binding protein	-
P. sp. FSL-H7-0357	WP_038596268.1	arabinose-binding protein [Paenibacillus sp. FSL H7-0357]	[K17234] araN; arabinosaccharide transport system substrate-binding protein	-
P. sp. FSL-H7-0357	WP_038596333.1	sugar ABC transporter permease [Paenibacillus sp. FSL H7-0357]	[K10119] msmG; raffinose/stachyose/melibiose transport system permease protein	-
P. sp. FSL-H7-0357	WP_038596336.1	ABC transporter permease [Paenibacillus sp. FSL H7-0357]	[K10118] msmF; raffinose/stachyose/melibiose transport system permease protein	-
P. sp. FSL-H7-0357	WP_038596355.1	PTS sugar transporter [Paenibacillus sp. FSL H7-0357]	-	-
P. sp. FSL-H7-0357	WP_038596399.1	multidrug transporter [Paenibacillus sp. FSL H7-0357]	-	-
P. sp. FSL-H7-0357	WP_038596453.1	family 1 extracellular solute-binding protein [Paenibacillus riograndensis SBR5]	[K17318] lplA; putative aldouronate transport system substrate-binding protein	-
P. sp. FSL-H7-0357	WP_038596454.1	ABC transporter permease [Paenibacillus sp. FSL H7-0357]	[K17320] lplC; putative aldouronate transport system permease protein	-
P. sp. FSL-H7-0357	WP_038596457.1	sugar ABC transporter ATPase [Paenibacillus sp. FSL H7-0357]	[K17319] lplB; putative aldouronate transport system permease protein	-
P. sp. FSL-H7-0357	WP_038596567.1	MFS transporter [Paenibacillus sp. FSL H7-0357]	-	-
P. sp. FSL-H7-0357	WP_038596658.1	glycosidase [Paenibacillus sp. FSL H7-0357]	[K20885] beta-1	GH130
P. sp. FSL-H7-0357	WP_038596666.1	ABC transporter substrate-binding protein [Paenibacillus sp. FSL H7-0357]	[K17318] lplA; putative aldouronate transport system substrate-binding protein	-
P. sp. FSL-H7-0357	WP_052092329.1	RecName: Full=Endoglucanase B; AltName: Full=Cellulase B; AltName: Full=Endo-1,4-beta-glucanase B	[K01179] E3.2.1.4; endoglucanase [EC:3.2.1.4]	CBM13+GH5
P. sp. FSL-H7-0357	WP_038596788.1	transporter [Paenibacillus sp. FSL H7-0357]	-	-
P. sp. FSL-H7-0357	WP_052092338.1	glycosyl transferase [Paenibacillus macerans]	-	GT2
P. sp. FSL-H7-0357	WP_038597027.1	ABC transporter substrate-binding protein [Bacillus sp. FJAT-28004]	[K17318] lplA; putative aldouronate transport system substrate-binding protein	-
P. sp. FSL-H7-0357	WP_038597198.1	glycosyl transferase family 2 [Paenibacillus wynnii]	-	GT2
P. sp. FSL-H7-0357	WP_038597200.1	glycosyl transferase [Paenibacillus sp. FSL H7-0357]	-	GT2+GT4
P. sp. FSL-H7-0357	WP_038597207.1	sugar ABC transporter permease [Paenibacillus sp. FSL H7-0357]	[K09690] ABC-2.LPSE.P; lipopolysaccharide transport system permease protein	-
P. sp. FSL-H7-0357	WP_052092358.1	transporter [Paenibacillus sp. FSL H7-0357]	[K02025] ABC.MS.P; multiple sugar transport system permease protein	-
P. sp. FSL-H7-0357	WP_038597501.1	transporter [Paenibacillus sp. FSL H7-0357]	[K02026] ABC.MS.P1; multiple sugar transport system permease protein	-
P. sp. FSL-H7-0357	WP_038597504.1	ABC transporter substrate-binding protein [Clostridium sp. JCD]	[K02027] ABC.MS.S; multiple sugar transport system substrate-binding protein	-
P. sp. FSL-H7-0357	WP_038597507.1	glycoside hydrolase [Paenibacillus sp. FSL H7-0357]	-	GH43
P. sp. FSL-H7-0357	WP_038597797.1	sugar ABC transporter permease [Paenibacillus sp. FSL H7-0357]	[K10119] msmG; raffinose/stachyose/melibiose transport system permease protein	-
P. sp. FSL-H7-0357	WP_038597799.1	ABC transporter permease [Paenibacillus sp. FSL H7-0357]	[K10118] msmF; raffinose/stachyose/melibiose transport system permease protein	-
P. sp. FSL-H7-0357	WP_052092391.1	beta-lactamase [Paenibacillus sp. FSL H7-0357]	-	-
P. sp. FSL-H7-0357	WP_052092394.1	Peptide permease, major facilitator family transp orter [Aneurinibacillus migulanus]	-	-
P. sp. FSL-H7-0357	WP_052091807.1	ABC transporter permease [Paenibacillus sp. FSL H7-0357]	[K02025] ABC.MS.P; multiple sugar transport system permease protein	-
P. sp. FSL-H7-0357	WP_038585981.1	ABC transporter permease [Paenibacillus sp. FSL H7-0357]	[K02026] ABC.MS.P1; multiple sugar transport system permease protein	-
P. sp. FSL-H7-0357	WP_038585983.1	ABC transporter substrate-binding protein [Paenibacillus sp. FSL H7-0357]	[K02027] ABC.MS.S; multiple sugar transport system substrate-binding protein	-
P. sp. FSL-H7-0357	WP_038585985.1	alpha-mannosidase [Paenibacillus sp. FSL H7-0357]	[K01191] E3.2.1.24; alpha-mannosidase [EC:3.2.1.24]	GH38
P. sp. FSL-H7-0357	WP_038585989.1	glutaminase [Paenibacillus sp. FSL H7-0357]	-	-
P. sp. FSL-H7-0357	WP_038586279.1	glycosyl transferase family 2 [Paenibacillus sp. FSL H7-0357]	-	GT2
P. sp. FSL-H7-0357	WP_038586282.1	glycosyl transferase family 2 [Paenibacillus sp. FSL H7-0357]	-	GT2
P. sp. FSL-H7-0357	WP_038586296.1	levanase [Paenibacillus sp. FSL H7-0357]	-	GH32
P. sp. FSL-H7-0357	WP_052091819.1	SacX [Bacillus atrophaeus UCMB-5137]	[K02809] PTS-Scr-EIIB; PTS system, sucrose-specific IIB component [EC:2.7.1.211]	-
P. sp. FSL-H7-0357	WP_038586330.1	MFS transporter [Paenibacillus sp. J14]	-	-
P. sp. FSL-H7-0357	WP_052091830.1	MFS transporter [Paenibacillus sp. FSL H7-0357]	-	-
P. sp. FSL-H7-0737	WP_042185300.1	membrane protein [Brevibacillus brevis]	-	-
P. sp. FSL-H7-0737	WP_052404479.1	spore gernimation protein GerA [Paenibacillus sp. FSL H7-0737]	-	-
P. sp. FSL-H7-0737	WP_042185841.1	xylose isomerase [Paenibacillus wynnii]	-	-
P. sp. FSL-H7-0737	WP_052404199.1	LacI family transcriptional regulator [Paenibacillus sp. FSL H7-0737]	[K10439] rbsB; ribose transport system substrate-binding protein	-
P. sp. FSL-H7-0737	WP_052404201.1	ABC transporter substrate-binding protein [Paenibacillus sp. TCA20]	[K17315] gtsA; glucose/mannose transport system substrate-binding protein	-
P. sp. FSL-H7-0737	WP_052404206.1	glycoside hydrolase [Paenibacillus sp. FSL H7-0737]	[K07407] E3.2.1.22B; alpha-galactosidase [EC:3.2.1.22]	-
P. sp. FSL-H7-0737	WP_052404482.1	ABC transporter permease [Paenibacillus sp. FSL H7-0737]	[K02025] ABC.MS.P; multiple sugar transport system permease protein	-
P. sp. FSL-H7-0737	WP_042186202.1	maltose/maltodextrin ABC transporter, permease protein MalG [Paenibacillus sp. JCM 10914]	[K02026] ABC.MS.P1; multiple sugar transport system permease protein	-
P. sp. FSL-H7-0737	WP_042193532.1	PTS beta-glucoside transporter subunit EIIBCA [Paenibacillus sp. FSL H7-0737]	[K02755] PTS-Bgl-EIIA; PTS system, beta-glucoside-specific IIA component [EC:2.7.1.-]	-
P. sp. FSL-H7-0737	WP_052404217.1	beta-N-acetylhexosaminidase [Paenibacillus sp. Y412MC10]	[K12373] HEXA_B; hexosaminidase [EC:3.2.1.52]	CBM32+GH20+SLH
P. sp. FSL-H7-0737	WP_052404223.1	fucosidase [Bacillus cereus]	[K15923] AXY8; alpha-L-fucosidase 2 [EC:3.2.1.51]	CBM32+GH95+dockerin
P. sp. FSL-H7-0737	WP_042186939.1	sugar deacetylase [Paenibacillus sp. FSL R7-0273]	[K09798] uncharacterized protein	-
P. sp. FSL-H7-0737	WP_042184061.1	MFS transporter [Paenibacillus sp. FSL H7-0737]	[K08168] tetB; MFS transporter, DHA2 family, metal-tetracycline-proton antiporter	-
P. sp. FSL-H7-0737	WP_042187456.1	MFS transporter [Paenibacillus sp. FSL H7-0737]	[K08221] yitG; MFS transporter, ACDE family, multidrug resistance protein	-
P. sp. FSL-H7-0737	WP_052404281.1	major facilitator superfamily MFS_1 [Paenibacillus sp. JDR-2]	-	-
P. sp. FSL-H7-0737	WP_042188123.1	sugar ABC transporter permease [Paenibacillus sp. FSL H7-0737]	[K17320] lplC; putative aldouronate transport system permease protein	-
P. sp. FSL-H7-0737	WP_042188149.1	MFS transporter [Paenibacillus sp. FSL H7-0737]	-	-
P. sp. FSL-H7-0737	WP_042188151.1	beta-glucosidase [Paenibacillus sp. FSL H7-0737]	[K05349] bglX; beta-glucosidase [EC:3.2.1.21]	GH3
P. sp. FSL-H7-0737	WP_042188177.1	fucosidase [Bacillus thuringiensis]	-	CBM13+CBM32+GH110+GH2+GH95+SLH
P. sp. FSL-H7-0737	WP_042188204.1	1,4-beta-xylanase [Paenibacillus sp. FSL H7-0737]	[K01181] E3.2.1.8; endo-1,4-beta-xylanase [EC:3.2.1.8]	CBM36+GH11
P. sp. FSL-H7-0737	WP_052404288.1	MULTISPECIES: coagulation factor 5/8 type domain-containing protein [Paenibacillus]	-	CBM32
P. sp. FSL-H7-0737	WP_042188333.1	MFS transporter [Paenibacillus sp. FSL H7-0737]	-	-
P. sp. FSL-H7-0737	WP_042188341.1	Putative uncharacterized protein [Paenibacillus sp. P22]	[K01192] E3.2.1.25; beta-mannosidase [EC:3.2.1.25]	GH2
P. sp. FSL-H7-0737	WP_042193925.1	ABC transporter [Paenibacillus sp. FSL H7-0737]	[K02025] ABC.MS.P; multiple sugar transport system permease protein	-
P. sp. FSL-H7-0737	WP_042188345.1	ABC transporter [Paenibacillus sp. VKM B-2647]	[K02026] ABC.MS.P1; multiple sugar transport system permease protein	-
P. sp. FSL-H7-0737	WP_052404296.1	extracellular solute-binding protein family 1 [Paenibacillus sp. FSL H8-237]	-	-
P. sp. FSL-H7-0737	WP_042188347.1	alpha-L-rhamnosidase [Paenibacillus sp. 32O-W]	-	CBM67+GH78
P. sp. FSL-H7-0737	WP_042188369.1	MFS transporter [Paenibacillus sp. FSL H7-0737]	-	-
P. sp. FSL-H7-0737	WP_042188377.1	multidrug transporter [Paenibacillus sp. FSL H7-0737]	-	-
P. sp. FSL-H7-0737	WP_042188409.1	MFS sugar transporter [Paenibacillus sp. FSL H7-0737]	-	-
P. sp. FSL-H7-0737	WP_042193956.1	ABC transporter substrate-binding protein [Paenibacillus sp. FSL H7-0737]	[K17318] lplA; putative aldouronate transport system substrate-binding protein	-
P. sp. FSL-H7-0737	WP_042193962.1	glycosyl hydrolase family 43 [Paenibacillus sp. FSL H7-0737]	-	GH117
P. sp. FSL-H7-0737	WP_042188516.1	gluconokinase [Paenibacillus sp. FSL H7-0737]	[K00851] E2.7.1.12; gluconokinase [EC:2.7.1.12]	-
P. sp. FSL-H7-0737	WP_042188526.1	sugar phosphate isomerase [Paenibacillus sp. FSL H7-0737]	-	-
P. sp. FSL-H7-0737	WP_042188532.1	sugar phosphate isomerase [Paenibacillus sp. FSL H7-0737]	-	-
P. sp. FSL-H7-0737	WP_042188536.1	sugar transporter [Paenibacillus sp. FSL H7-0737]	[K03292] TC.GPH; glycoside/pentoside/hexuronide:cation symporter, GPH family	-
P. sp. FSL-H7-0737	WP_042193972.1	sugar transporter [Paenibacillus sp. FSL H7-0737]	[K03292] TC.GPH; glycoside/pentoside/hexuronide:cation symporter, GPH family	-
P. sp. FSL-H7-0737	WP_042188540.1	beta-glucuronidase [Paenibacillus sp. FSL H7-0737]	[K01195] uidA; beta-glucuronidase [EC:3.2.1.31]	GH2
P. sp. FSL-H7-0737	WP_052404119.1	bacterial extracellular solute-binding family protein [Paenibacillus macerans]	[K17318] lplA; putative aldouronate transport system substrate-binding protein	-
P. sp. FSL-H7-0737	WP_042184236.1	protein lplB [Paenibacillus sp. FSL H7-0737]	[K17319] lplB; putative aldouronate transport system permease protein	-
P. sp. FSL-H7-0737	WP_042184238.1	ABC transporter permease [Paenibacillus sp. FSL H7-0737]	[K17320] lplC; putative aldouronate transport system permease protein	-
P. sp. FSL-H7-0737	WP_052404120.1	glycogen debranching enzyme [Paenibacillus dendritiformis]	-	GH133
P. sp. FSL-H7-0737	WP_042188991.1	glycosyl hydrolase [Paenibacillus sp. FSL H7-0737]	-	GH76
P. sp. FSL-H7-0737	WP_042188994.1	glycosyl hydrolase [Paenibacillus sp. FSL H7-0737]	-	GH76
P. sp. FSL-H7-0737	WP_042188997.1	ABC transporter permease [Paenibacillus sp. FSL H7-0737]	[K02026] ABC.MS.P1; multiple sugar transport system permease protein	-
P. sp. FSL-H7-0737	WP_042188999.1	sugar ABC transporter permease [Paenibacillus sp. FSL H7-0737]	[K02025] ABC.MS.P; multiple sugar transport system permease protein	-
P. sp. FSL-H7-0737	WP_042189001.1	ABC transporter substrate-binding protein [Paenibacillus sp. FSL H7-0737]	[K02027] ABC.MS.S; multiple sugar transport system substrate-binding protein	-
P. sp. FSL-H7-0737	WP_042194089.1	cupin [Paenibacillus sp. FSL H7-0737]	-	-
P. sp. FSL-H7-0737	WP_042189172.1	KWG protein [Tolypothrix sp. PCC 7601]	-	-
P. sp. FSL-H7-0737	WP_042189247.1	aldose epimerase [Paenibacillus sp. FSL H7-0737]	-	-
P. sp. FSL-H7-0737	WP_042189349.1	galactokinase [Paenibacillus sp. FSL H7-0737]	[K00849] galK; galactokinase [EC:2.7.1.6]	-
P. sp. FSL-H7-0737	WP_042194173.1	chitinase [Paenibacillus sp. FSL H7-0737]	[K01183] E3.2.1.14; chitinase [EC:3.2.1.14]	GH18
P. sp. FSL-H7-0737	WP_042189638.1	chitin-binding protein [Paenibacillus sp. FSL H7-0737]	[K03933] cpbD; chitin-binding protein	AA10+CBM12
P. sp. FSL-H7-0737	WP_042189640.1	MULTISPECIES: endopolygalacturonase [Bacteroides]	-	CBM35+GH28
P. sp. FSL-H7-0737	WP_042189651.1	ABC transporter permease [Thermobacillus composti]	[K17320] lplC; putative aldouronate transport system permease protein	-
P. sp. FSL-H7-0737	WP_042189653.1	polysaccharide ABC transporter permease [[Clostridium] termitidis]	[K17319] lplB; putative aldouronate transport system permease protein	-
P. sp. FSL-H7-0737	WP_042194178.1	chemotaxis protein [Paenibacillus sp. FSL H7-0737]	[K01233] csn; chitosanase [EC:3.2.1.132]	GH46
P. sp. FSL-H7-0737	WP_042194181.1	polysaccharide deacetylase [Paenibacillus sp. FSL H7-0737]	-	CE4
P. sp. FSL-H7-0737	WP_052404504.1	spore gernimation protein [Paenibacillus sp. FSL H7-0737]	[K06295] gerKA; spore germination protein KA	-
P. sp. FSL-H7-0737	WP_042189682.1	MFS transporter [Paenibacillus sp. FSL H7-0737]	-	-
P. sp. FSL-H7-0737	WP_042189739.1	sugar ABC transporter permease [Paenibacillus sp. FSL H7-0737]	[K10202] ABC.NGC.P1; N-acetylglucosamine transport system permease protein	-
P. sp. FSL-H7-0737	WP_042189741.1	sugar ABC transporter permease [Paenibacillus sp. FSL H7-0737]	[K10201] ABC.NGC.P; N-acetylglucosamine transport system permease protein	-
P. sp. FSL-H7-0737	WP_052404347.1	sugar ABC transporter substrate-binding protein [Treponema primitia]	[K10117] msmE; raffinose/stachyose/melibiose transport system substrate-binding protein	-
P. sp. FSL-H7-0737	WP_052404348.1	carbohydrate ABC transporter substrate-binding protein [Paenibacillus sp. FSL H7-0737]	[K10200] ABC.NGC.S; N-acetylglucosamine transport system substrate-binding protein	-
P. sp. FSL-H7-0737	WP_042189777.1	lactose ABC transporter permease [Paenibacillus sp. FSL H7-0737]	[K10190] lacG; lactose/L-arabinose transport system permease protein	-
P. sp. FSL-H7-0737	WP_042189779.1	lactose ABC transporter permease [Paenibacillus sp. FSL H7-0737]	[K10189] lacF; lactose/L-arabinose transport system permease protein	-
P. sp. FSL-H7-0737	WP_042189781.1	ABC transporter substrate-binding protein [Paenibacillus sp. FSL H7-0737]	[K10188] lacE; lactose/L-arabinose transport system substrate-binding protein	-
P. sp. FSL-H7-0737	WP_042189960.1	glycoside hydrolase [Paenibacillus sp. FSL H7-0737]	-	GH38
P. sp. FSL-H7-0737	WP_042194245.1	chitinase [Paenibacillus sp. FSL H7-0737]	-	CBM56
P. sp. FSL-H7-0737	WP_042190300.1	arabinogalactan endo-1,4-beta-galactosidase [Paenibacillus sp. FSL H7-0737]	[K01224] E3.2.1.89; arabinogalactan endo-1,4-beta-galactosidase [EC:3.2.1.89]	GH53
P. sp. FSL-H7-0737	WP_042190344.1	MFS transporter [Paenibacillus sp. FSL H7-0737]	-	-
P. sp. FSL-H7-0737	WP_042194318.1	ABC transporter [Paenibacillus sp. FSL H7-0737]	[K10202] ABC.NGC.P1; N-acetylglucosamine transport system permease protein	-
P. sp. FSL-H7-0737	WP_052404508.1	ABC transporter permease [Paenibacillus sp. FSL H7-0737]	[K10201] ABC.NGC.P; N-acetylglucosamine transport system permease protein	-
P. sp. FSL-H7-0737	WP_042190639.1	carbohydrate ABC transporter substrate-binding protein [Paenibacillus sp. FSL H7-0737]	[K10200] ABC.NGC.S; N-acetylglucosamine transport system substrate-binding protein	-
P. sp. FSL-H7-0737	WP_042190746.1	alpha-L-fucosidase [Paenibacillus sp. FSL H7-0737]	[K15923] AXY8; alpha-L-fucosidase 2 [EC:3.2.1.51]	GH95
P. sp. FSL-H7-0737	WP_042190753.1	alpha-L-fucosidase [Paenibacillus sp. FSL H7-0737]	[K15923] AXY8; alpha-L-fucosidase 2 [EC:3.2.1.51]	GH95
P. sp. FSL-H7-0737	WP_052404510.1	alpha-galactosidase [Paenibacillus sp. FSL H7-0737]	-	GH110
P. sp. FSL-H7-0737	WP_042194338.1	ABC transporter substrate-binding protein [Paenibacillus sp. FSL H7-0737]	[K17318] lplA; putative aldouronate transport system substrate-binding protein	-
P. sp. FSL-H7-0737	WP_042190759.1	sugar ABC transporter permease [Paenibacillus sp. FSL H7-0737]	[K17320] lplC; putative aldouronate transport system permease protein	-
P. sp. FSL-H7-0737	WP_042194340.1	sugar ABC transporter permease [Paenibacillus sp. FSL H7-0737]	[K17319] lplB; putative aldouronate transport system permease protein	-
P. sp. FSL-H7-0737	WP_052404388.1	protein of unknown function DUF291 [Paenibacillus sp. JDR-2]	-	CBM46+GH27+SLH
P. sp. FSL-H7-0737	WP_042194608.1	glycosyl transferase family 2 [Paenibacillus sp. FSL H7-0737]	[K20444] rfbC; O-antigen biosynthesis protein [EC:2.4.1.-]	GT2+GT27
P. sp. FSL-H7-0737	WP_042192390.1	glycosyl transferase family 2 [Paenibacillus sp. JDR-2]	-	GT2
P. sp. FSL-H7-0737	WP_042192632.1	sugar ABC transporter permease [Paenibacillus sp. FSL H7-0737]	[K10119] msmG; raffinose/stachyose/melibiose transport system permease protein	-
P. sp. FSL-H7-0737	WP_042194662.1	ABC transporter permease [Paenibacillus sp. FSL H7-0737]	[K10118] msmF; raffinose/stachyose/melibiose transport system permease protein	-
P. sp. FSL-H7-0737	WP_042192635.1	ABC transporter substrate-binding protein [Thermoanaerobacterium aotearoense]	[K10117] msmE; raffinose/stachyose/melibiose transport system substrate-binding protein	-
P. sp. FSL-H7-0737	WP_042194711.1	polysaccharide deacetylase [Paenibacillus sp. FSL H7-0737]	-	CE4
P. sp. FSL-H7-0737	WP_042192939.1	ABC transporter substrate-binding protein [Paenibacillus ehimensis]	[K02027] ABC.MS.S; multiple sugar transport system substrate-binding protein	-
P. sp. FSL-H7-0737	WP_042192943.1	sugar ABC transporter permease [Paenibacillus sp. FSL H7-0737]	[K02026] ABC.MS.P1; multiple sugar transport system permease protein	-
P. sp. FSL-H7-0737	WP_042192945.1	sugar ABC transporter permease [Paenibacillus sp. FSL H7-0737]	[K02025] ABC.MS.P; multiple sugar transport system permease protein	-
P. sp. FSL-H7-0737	WP_042193002.1	PTS mannose transporter subunit IIABC [Paenibacillus sp. FSL H7-0737]	[K02768] PTS-Fru-EIIA; PTS system, fructose-specific IIA component [EC:2.7.1.202]	-
P. sp. FSL-H7-0737	WP_052404464.1	glycosyl hydrolase family 3 C terminal domain-containing protein [Carnobacterium maltaromaticum]	[K05349] bglX; beta-glucosidase [EC:3.2.1.21]	GH3
P. sp. FSL-H7-0737	WP_042193010.1	AraC family transcriptional regulator [Carnobacterium maltaromaticum]	-	-
P. sp. FSL-H7-0737	WP_042184707.1	beta-phosphoglucomutase [Paenibacillus sp. FSL H7-0737]	[K01838] pgmB; beta-phosphoglucomutase [EC:5.4.2.6]	-
P. sp. FSL-H7-0737	WP_052404151.1	MULTISPECIES: multiple sugar-binding transport system multiple sugar-binding protein [Bacillus]	[K10117] msmE; raffinose/stachyose/melibiose transport system substrate-binding protein	-
P. sp. FSL-H7-0737	WP_042184938.1	ABC transporter permease [Paenibacillus sp. FSL H7-0737]	[K10118] msmF; raffinose/stachyose/melibiose transport system permease protein	-
P. sp. FSL-H7-0737	WP_042184940.1	sugar ABC transporter permease [Paenibacillus sp. FSL H7-0737]	[K10119] msmG; raffinose/stachyose/melibiose transport system permease protein	-
P. sp. FSL-H7-0737	WP_042184943.1	sucrose phosphorylase [Paenibacillus sp. FSL H7-0737]	[K00690] E2.4.1.7; sucrose phosphorylase [EC:2.4.1.7]	GH13
P. sp. FSL-H7-0737	WP_042184947.1	amylo-alpha-1,6-glucosidase [Paenibacillus sp. FSL H7-0737]	-	GH78
P. sp. FSL-H7-0737	WP_042184948.1	sugar transporter [Paenibacillus sp. FSL H7-0737]	[K02027] ABC.MS.S; multiple sugar transport system substrate-binding protein	-
P. sp. FSL-H7-0737	WP_042184949.1	sugar ABC transporter permease [Paenibacillus sp. FSL H7-0737]	[K02025] ABC.MS.P; multiple sugar transport system permease protein	-
P. sp. FSL-H7-0737	WP_042193304.1	ABC transporter permease [Paenibacillus sp. FSL H7-0737]	[K02026] ABC.MS.P1; multiple sugar transport system permease protein	-
P. sp. HGH0039	WP_009674037.1	MULTISPECIES: sugar ABC transporter permease [Paenibacillus]	[K02026] ABC.MS.P1; multiple sugar transport system permease protein	-
P. sp. HGH0039	WP_009674043.1	MULTISPECIES: ABC transporter permease [Paenibacillus]	[K02025] ABC.MS.P; multiple sugar transport system permease protein	-
P. sp. HGH0039	WP_009674023.1	MULTISPECIES: ABC transporter substrate-binding protein [Paenibacillus]	[K02027] ABC.MS.S; multiple sugar transport system substrate-binding protein	-
P. sp. HGH0039	WP_009674029.1	MULTISPECIES: phosphoglycerate kinase [Paenibacillus]	[K15634] gpmB; probable phosphoglycerate mutase [EC:5.4.2.12]	-
P. sp. HGH0039	WP_009674058.1	S-layer domain protein [Paenibacillus alvei]	-	CBM32+CBM51
P. sp. HGH0039	WP_009673298.1	-	-	-
P. sp. HGH0039	WP_016423500.1	copper amine oxidase domain protein [Paenibacillus sp. HGF7]	-	-
P. sp. HGH0039	WP_009673303.1	MULTISPECIES: sugar ABC transporter permease [Paenibacillus]	[K10119] msmG; raffinose/stachyose/melibiose transport system permease protein	-
P. sp. HGH0039	WP_016423503.1	sugar ABC transporter permease [Paenibacillus chitinolyticus]	[K10118] msmF; raffinose/stachyose/melibiose transport system permease protein	-
P. sp. HGH0039	WP_009673295.1	MULTISPECIES: glycerol-3-phosphate ABC transporter permease [Paenibacillus]	[K05814] ugpA; sn-glycerol 3-phosphate transport system permease protein	-
P. sp. HGH0039	WP_009674287.1	MULTISPECIES: germination protein GerA [Paenibacillus]	[K06295] gerKA; spore germination protein KA	-
P. sp. HGH0039	WP_009676463.1	MULTISPECIES: phosphatase [Paenibacillus]	-	-
P. sp. HGH0039	WP_009674207.1	LmbE family protein [Desmospora sp. 8437]	-	CE14
P. sp. HGH0039	WP_009674231.1	MULTISPECIES: N-acetylglucosamine kinase [Paenibacillus]	-	-
P. sp. HGH0039	WP_009674212.1	putative LmbE-like protein [Brevibacillus sp. CF112]	-	CE14
P. sp. HGH0039	WP_009676471.1	MULTISPECIES: MFS transporter [Paenibacillus]	-	-
P. sp. HGH0039	WP_009676937.1	BNR/Asp-box repeat protein [Paenibacillus sp. P22]	-	GH33
P. sp. HGH0039	WP_009676943.1	BNR/Asp-box repeat protein [Paenibacillus sp. P22]	-	GH33
P. sp. HGH0039	WP_009676936.1	MULTISPECIES: glycosyltransferase group 2 family protein [Paenibacillus]	-	GT2
P. sp. HGH0039	WP_009676392.1	MULTISPECIES: ABC transporter permease [Paenibacillus]	[K05815] ugpE; sn-glycerol 3-phosphate transport system permease protein	-
P. sp. HGH0039	WP_016423545.1	ABC transporter, permease protein [Paenibacillus sp. HGF7]	[K05814] ugpA; sn-glycerol 3-phosphate transport system permease protein	-
P. sp. HGH0039	WP_009676391.1	MULTISPECIES: ABC transporter substrate-binding protein [Paenibacillus]	[K05813] ugpB; sn-glycerol 3-phosphate transport system substrate-binding protein	-
P. sp. HGH0039	WP_009676510.1	MULTISPECIES: Bcr/CflA family drug resistance efflux transporter [Paenibacillus]	-	-
P. sp. HGH0039	WP_009676265.1	MULTISPECIES: sugar ABC transporter permease [Paenibacillus]	[K02026] ABC.MS.P1; multiple sugar transport system permease protein	-
P. sp. HGH0039	WP_009676244.1	MULTISPECIES: sugar ABC transporter permease [Paenibacillus]	[K02025] ABC.MS.P; multiple sugar transport system permease protein	-
P. sp. HGH0039	WP_009676278.1	MULTISPECIES: ABC transporter substrate-binding protein [Paenibacillus]	[K02027] ABC.MS.S; multiple sugar transport system substrate-binding protein	-
P. sp. HGH0039	WP_009676481.1	MULTISPECIES: MFS transporter [Paenibacillus]	-	-
P. sp. HGH0039	WP_009671288.1	MULTISPECIES: glycosyl transferase family 2 [Paenibacillus]	-	GT2
P. sp. HGH0039	WP_016423585.1	fructoselysine kinase family protein [Paenibacillus sp. HGF7]	[K10710] frlD; fructoselysine 6-kinase [EC:2.7.1.-]	-
P. sp. HGH0039	WP_009671300.1	MULTISPECIES: endonuclease [Paenibacillus]	[K10709] frlC; protein FrlC	-
P. sp. HGH0039	WP_009671320.1	MULTISPECIES: MFS transporter [Paenibacillus]	-	-
P. sp. HGH0039	WP_009676460.1	MULTISPECIES: N-acetylglucosaminylphosphatidylinositol deacetylase [Paenibacillus]	-	CE14
P. sp. HGH0039	WP_009675086.1	MULTISPECIES: ribokinase [Paenibacillus]	[K00852] rbsK; ribokinase [EC:2.7.1.15]	-
P. sp. HGH0039	WP_009675112.1	MULTISPECIES: chitinase [Paenibacillus]	[K01183] E3.2.1.14; chitinase [EC:3.2.1.14]	GH18
P. sp. HGH0039	WP_036739873.1	citrate transporter [Paenibacillus sp. HGF7]	-	-
P. sp. HGH0039	WP_036739599.1	MULTISPECIES: polysaccharide deacetylase [Paenibacillus]	-	CE4
P. sp. HGH0039	WP_009673500.1	MULTISPECIES: MFS transporter [Paenibacillus]	-	-
P. sp. HGH0039	WP_009672353.1	MULTISPECIES: chloramphenicol efflux pump [Paenibacillus]	-	-
P. sp. HGH0039	WP_009676922.1	MULTISPECIES: polysaccharide deacetylase [Paenibacillus]	-	CE4
P. sp. HGH0039	WP_009676876.1	MULTISPECIES: ABC transporter substrate-binding protein [Paenibacillus]	[K17318] lplA; putative aldouronate transport system substrate-binding protein	-
P. sp. HGH0039	WP_009676917.1	MULTISPECIES: ABC transporter permease [Paenibacillus]	[K17320] lplC; putative aldouronate transport system permease protein	-
P. sp. HGH0039	WP_009676918.1	MULTISPECIES: sugar ABC transporter permease [Paenibacillus]	[K17319] lplB; putative aldouronate transport system permease protein	-
P. sp. HGH0039	WP_009676879.1	MULTISPECIES: sugar phosphate isomerase [Paenibacillus]	-	-
P. sp. HGH0039	WP_009676892.1	MULTISPECIES: phosphonoacetaldehyde hydrolase [Paenibacillus]	[K05306] phnX; phosphonoacetaldehyde hydrolase [EC:3.11.1.1]	-
P. sp. HGH0039	WP_009676889.1	MULTISPECIES: ABC transporter substrate-binding protein [Paenibacillus]	[K02027] ABC.MS.S; multiple sugar transport system substrate-binding protein	-
P. sp. HGH0039	WP_009676896.1	MULTISPECIES: sugar ABC transporter permease [Paenibacillus]	[K02026] ABC.MS.P1; multiple sugar transport system permease protein	-
P. sp. HGH0039	WP_009676921.1	MULTISPECIES: spermidine/putrescine ABC transporter permease [Paenibacillus]	[K02025] ABC.MS.P; multiple sugar transport system permease protein	-
P. sp. HGH0039	WP_009671691.1	MULTISPECIES: beta-hexosaminidase A [Paenibacillus]	[K01207] nagZ; beta-N-acetylhexosaminidase [EC:3.2.1.52]	GH3
P. sp. HGH0039	WP_009672344.1	MULTISPECIES: transporter [Paenibacillus]	-	-
P. sp. HGH0039	WP_009671693.1	UDP-glucuronosyltransferase [Paenibacillus dauci]	-	GT28
P. sp. HGH0039	WP_009671674.1	MULTISPECIES: phosphoglycerate mutase [Paenibacillus]	[K15634] gpmB; probable phosphoglycerate mutase [EC:5.4.2.12]	-
P. sp. HGH0039	WP_009671694.1	MULTISPECIES: membrane protein [Paenibacillus]	-	-
P. sp. HGH0039	WP_009671685.1	MULTISPECIES: ABC transporter permease [Paenibacillus]	-	-
P. sp. HGH0039	WP_009671667.1	MULTISPECIES: ABC transporter permease [Paenibacillus]	[K10201] ABC.NGC.P; N-acetylglucosamine transport system permease protein	-
P. sp. HGH0039	WP_016423645.1	cupin domain protein [Paenibacillus sp. HGF7]	-	-
P. sp. HGH0039	WP_009672992.1	MULTISPECIES: PTS cellobiose transporter subunit IIC [Paenibacillus]	[K02761] PTS-Cel-EIIC; PTS system, cellobiose-specific IIC component	-
P. sp. HGH0039	WP_009672996.1	MULTISPECIES: glycosyl hydrolase [Paenibacillus]	[K05349] bglX; beta-glucosidase [EC:3.2.1.21]	GH3
P. sp. HGH0039	WP_009671433.1	MULTISPECIES: beta-amylase [Paenibacillus]	-	GH14
P. sp. HGH0039	WP_009671629.1	MULTISPECIES: transporter [Paenibacillus]	-	-
P. sp. HGH0039	WP_009674641.1	MULTISPECIES: arabinogalactan ABC transporter permease [Paenibacillus]	[K15772] ganQ; arabinogalactan oligomer / maltooligosaccharide transport system permease protein	-
P. sp. HGH0039	WP_009674636.1	MULTISPECIES: ABC transporter permease [Paenibacillus]	[K15771] ganP; arabinogalactan oligomer / maltooligosaccharide transport system permease protein	-
P. sp. HGH0039	WP_009674635.1	MULTISPECIES: ABC transporter substrate-binding protein [Paenibacillus]	[K15770] cycB; arabinogalactan oligomer / maltooligosaccharide transport system substrate-binding protein	-
P. sp. HGH0039	WP_009675852.1	beta-lactamase [Paenibacillus sp. FSL H8-457]	-	-
P. sp. HGH0039	WP_009675967.1	MULTISPECIES: membrane protein [Paenibacillus]	-	-
P. sp. HGH0039	WP_009675886.1	MULTISPECIES: transporter [Paenibacillus]	-	-
P. sp. HGH0039	WP_009675980.1	MULTISPECIES: alpha-amylase [Paenibacillus]	[K01176] AMY; alpha-amylase [EC:3.2.1.1]	GH13
P. sp. HGH0039	WP_009675888.1	MULTISPECIES: polysaccharide deacetylase [Paenibacillus]	-	CE4
P. sp. HGH0039	WP_016423381.1	transporter, major facilitator family protein [Paenibacillus sp. HGF7]	-	-
P. sp. HGH0039	WP_009675965.1	glycosyl hydrolase [Enterococcus faecalis JH1]	-	GH126
P. sp. HGH0039	WP_016423704.1	glycosyl hydrolase family 20, catalytic domain protein [Paenibacillus sp. HGF7]	-	GH20
P. sp. HGH0039	WP_009676019.1	MULTISPECIES: MFS transporter [Paenibacillus]	-	-
P. sp. HGH0039	WP_009675941.1	MULTISPECIES: histidine phosphatase family protein [Paenibacillus]	-	-
P. sp. HGH0039	WP_009676011.1	MULTISPECIES: glycosyl transferase family 2 [Paenibacillus]	-	GT2
P. sp. HGH0039	WP_009675804.1	MULTISPECIES: glycosyl transferase family 2 [Paenibacillus]	-	GT2
P. sp. HGH0039	WP_009675901.1	MULTISPECIES: MFS transporter [Paenibacillus]	-	-
P. sp. HGH0039	WP_016423722.1	MULTISPECIES: tetracycline resistance MFS efflux pump [Paenibacillus]	[K08168] tetB; MFS transporter, DHA2 family, metal-tetracycline-proton antiporter	-
P. sp. HGH0039	WP_009673383.1	gluconolaconase [Bacillus sp. Leaf13]	-	-
P. sp. HGH0039	WP_036739697.1	MULTISPECIES: cupin [Paenibacillus]	-	-
P. sp. HGH0039	WP_009673461.1	MULTISPECIES: MFS transporter [Paenibacillus]	-	-
P. sp. HGH0039	WP_009676613.1	MULTISPECIES: MFS transporter [Paenibacillus]	-	-
P. sp. HGH0039	WP_009673477.1	MULTISPECIES: cupin [Paenibacillus]	-	-
P. sp. HGH0039	WP_009676618.1	MULTISPECIES: ribokinase [Paenibacillus]	[K00852] rbsK; ribokinase [EC:2.7.1.15]	-
P. sp. HGH0039	WP_009677106.1	MULTISPECIES: deoxyribose-phosphate aldolase [Paenibacillus]	-	-
P. sp. HGH0039	WP_016423389.1	putative membrane protein [Paenibacillus sp. HGF7]	-	-
P. sp. HGH0039	WP_016423391.1	phosphoglycerate mutase family protein [Paenibacillus sp. HGF7]	[K01834] PGAM; 2,3-bisphosphoglycerate-dependent phosphoglycerate mutase [EC:5.4.2.11]	-
P. sp. HGH0039	WP_009676649.1	MULTISPECIES: chemotaxis protein [Paenibacillus]	-	-
P. sp. HGH0039	WP_009677105.1	alpha integrin [Paenibacillus mucilaginosus K02]	-	-
P. sp. HGH0039	WP_009676633.1	MULTISPECIES: antibiotic MFS transporter [Paenibacillus]	-	-
P. sp. HGH0039	WP_009675330.1	MULTISPECIES: arabinose ABC transporter permease [Paenibacillus]	-	-
P. sp. HGH0039	WP_009675337.1	MULTISPECIES: ATPase [Paenibacillus]	-	-
P. sp. HGH0039	WP_009675323.1	MULTISPECIES: N-acetylglucosaminylphosphatidylinositol deacetylase [Paenibacillus]	-	CE14
P. sp. HGH0039	WP_009675328.1	MULTISPECIES: amylo-alpha-1,6-glucosidase [Paenibacillus]	-	GH78
P. sp. HGH0039	WP_009675324.1	MULTISPECIES: sugar transporter [Paenibacillus]	[K02027] ABC.MS.S; multiple sugar transport system substrate-binding protein	-
P. sp. HGH0039	WP_009675340.1	MULTISPECIES: sugar ABC transporter permease [Paenibacillus]	[K02025] ABC.MS.P; multiple sugar transport system permease protein	-
P. sp. HGH0039	WP_009675326.1	MULTISPECIES: sugar ABC transporter permease [Paenibacillus]	[K02026] ABC.MS.P1; multiple sugar transport system permease protein	-
P. sp. HGH0039	WP_042232375.1	ABC transporter, permease protein [Paenibacillus sp. HGF7]	[K02026] ABC.MS.P1; multiple sugar transport system permease protein	-
P. sp. HGH0039	WP_009675359.1	MULTISPECIES: sugar ABC transporter permease [Paenibacillus]	[K02025] ABC.MS.P; multiple sugar transport system permease protein	-
P. sp. HGH0039	WP_009675354.1	MULTISPECIES: ABC transporter substrate-binding protein [Paenibacillus]	[K02027] ABC.MS.S; multiple sugar transport system substrate-binding protein	-
P. sp. HGH0039	WP_009675336.1	MULTISPECIES: beta-glucosidase [Paenibacillus]	[K05349] bglX; beta-glucosidase [EC:3.2.1.21]	GH3
P. sp. HGH0039	WP_016423780.1	cellobiose phosphorylase [Paenibacillus chitinolyticus]	[K21298] E2.4.1.333; 1,2-beta-oligoglucan phosphorylase [EC:2.4.1.333]	GH94
P. sp. HGH0039	WP_009676627.1	MULTISPECIES: cellulose 1,4-beta-cellobiosidase [Paenibacillus]	-	-
P. sp. HGH0039	WP_009675683.1	MULTISPECIES: carbohydrate-binding protein [Paenibacillus]	-	CBM12+GH18
P. sp. HGH0039	WP_036739396.1	MULTISPECIES: membrane protein [Paenibacillus]	-	-
P. sp. HGH0039	WP_036740144.1	ABC transporter, solute-binding protein [Paenibacillus sp. HGF7]	[K02027] ABC.MS.S; multiple sugar transport system substrate-binding protein	-
P. sp. HGH0039	WP_009675663.1	MULTISPECIES: ABC transporter permease [Paenibacillus]	[K02025] ABC.MS.P; multiple sugar transport system permease protein	-
P. sp. HGH0039	WP_009675692.1	MULTISPECIES: ABC transporter permease [Paenibacillus]	[K02026] ABC.MS.P1; multiple sugar transport system permease protein	-
P. sp. HGH0039	WP_009675682.1	MULTISPECIES: ABC transporter substrate-binding protein [Paenibacillus]	[K17318] lplA; putative aldouronate transport system substrate-binding protein	-
P. sp. HGH0039	WP_009675744.1	MULTISPECIES: sugar ABC transporter permease [Paenibacillus]	[K17319] lplB; putative aldouronate transport system permease protein	-
P. sp. HGH0039	WP_009675769.1	MULTISPECIES: sugar ABC transporter permease [Paenibacillus]	[K17320] lplC; putative aldouronate transport system permease protein	-
P. sp. HGH0039	WP_009674662.1	MULTISPECIES: MFS transporter [Paenibacillus]	-	-
P. sp. HGH0039	WP_009674672.1	MULTISPECIES: glycosyl transferase [Paenibacillus]	-	GT2
P. sp. HGH0039	WP_009674704.1	MULTISPECIES: MFS transporter [Paenibacillus]	-	-
P. sp. HGH0039	WP_009674258.1	beta-N-acetylhexosaminidase [Paenibacillus chitinolyticus]	[K12373] HEXA_B; hexosaminidase [EC:3.2.1.52]	CBM32+GH20+SLH
P. sp. HGH0039	WP_036740448.1	ABC-2 type transporter [Paenibacillus sp. HGF7]	[K09690] ABC-2.LPSE.P; lipopolysaccharide transport system permease protein	-
P. sp. HGH0039	WP_009675164.1	MULTISPECIES: ABC transporter [Paenibacillus]	[K09691] ABC-2.LPSE.A; lipopolysaccharide transport system ATP-binding protein	-
P. sp. HGH0039	WP_016423336.1	ABC transporter, permease protein [Paenibacillus sp. HGF7]	[K02026] ABC.MS.P1; multiple sugar transport system permease protein	-
P. sp. HGH0039	WP_009675185.1	MULTISPECIES: glycosyl transferase family 2 [Paenibacillus]	[K07011] uncharacterized protein	GT2
P. sp. HGH0039	WP_009674243.1	MULTISPECIES: ABC transporter substrate-binding protein [Paenibacillus]	[K17318] lplA; putative aldouronate transport system substrate-binding protein	-
P. sp. HGH0039	WP_009672055.1	MULTISPECIES: ABC transporter substrate-binding protein [Paenibacillus]	[K02027] ABC.MS.S; multiple sugar transport system substrate-binding protein	-
P. sp. HGH0039	WP_016423817.1	amino acid ABC transporter permease [Paenibacillus chitinolyticus]	[K02025] ABC.MS.P; multiple sugar transport system permease protein	-
P. sp. HGH0039	WP_009672198.1	MULTISPECIES: sugar ABC transporter permease [Paenibacillus]	[K02026] ABC.MS.P1; multiple sugar transport system permease protein	-
P. sp. HGH0039	WP_009672103.1	putative glycogen debranching enzyme [Paenibacillus alvei DSM 29]	-	GH63
P. sp. HGH0039	WP_009672129.1	MULTISPECIES: sugar ABC transporter substrate-binding protein [Paenibacillus]	[K02027] ABC.MS.S; multiple sugar transport system substrate-binding protein	-
P. sp. HGH0039	WP_009672205.1	MULTISPECIES: sugar ABC transporter permease [Paenibacillus]	[K02025] ABC.MS.P; multiple sugar transport system permease protein	-
P. sp. HGH0039	WP_009672023.1	MULTISPECIES: sugar ABC transporter permease [Paenibacillus]	[K02026] ABC.MS.P1; multiple sugar transport system permease protein	-
P. sp. HGH0039	WP_009672052.1	MULTISPECIES: MFS transporter [Paenibacillus]	-	-
P. sp. HGH0039	WP_009672167.1	MULTISPECIES: beta-D-galactosidase subunit alpha [Paenibacillus]	-	GH2
P. sp. HGH0039	WP_009672030.1	MULTISPECIES: ribokinase [Paenibacillus]	[K00852] rbsK; ribokinase [EC:2.7.1.15]	-
P. sp. HGH0039	WP_009672195.1	MULTISPECIES: ribose transport, ATP-binding protein RbsA [Paenibacillus]	[K10441] rbsA; ribose transport system ATP-binding protein [EC:3.6.3.17]	-
P. sp. HGH0039	WP_009672027.1	MULTISPECIES: branched-chain amino acid ABC transporter permease [Paenibacillus]	[K10440] rbsC; ribose transport system permease protein	-
P. sp. HGH0039	WP_009672043.1	MULTISPECIES: ribose ABC transporter permease [Paenibacillus]	[K10440] rbsC; ribose transport system permease protein	-
P. sp. HGH0039	WP_009672105.1	ABC transporter substrate-binding protein [Pelosinus sp. UFO1]	[K10559] rhaS; rhamnose transport system substrate-binding protein	-
P. sp. HGH0039	WP_009672095.1	MULTISPECIES: sugar-binding domain protein [Paenibacillus]	[K10439] rbsB; ribose transport system substrate-binding protein	-
P. sp. HGH0039	WP_009672193.1	MULTISPECIES: ABC transporter substrate-binding protein [Paenibacillus]	[K17315] gtsA; glucose/mannose transport system substrate-binding protein	-
P. sp. HGH0039	WP_009672219.1	MULTISPECIES: sugar ABC transporter permease [Paenibacillus]	[K17316] gtsB; glucose/mannose transport system permease protein	-
P. sp. HGH0039	WP_009672039.1	MULTISPECIES: ABC transporter permease [Paenibacillus]	[K17317] gtsC; glucose/mannose transport system permease protein	-
P. sp. HGH0039	WP_016423337.1	ABC transporter, permease protein [Paenibacillus sp. HGF7]	-	-
P. sp. HGH0039	WP_009672040.1	Cupin 2 conserved barrel domain protein [Bacillus anthracis str. H9401]	-	-
P. sp. HGH0039	WP_009672230.1	MULTISPECIES: glycosyltransferase group 1 family protein [Paenibacillus]	-	GH57+GT4
P. sp. HGH0039	WP_009672143.1	MULTISPECIES: sugar ABC transporter permease [Paenibacillus]	[K02025] ABC.MS.P; multiple sugar transport system permease protein	-
P. sp. HGH0039	WP_009672256.1	MULTISPECIES: sugar ABC transporter ATP-binding protein [Paenibacillus]	[K02026] ABC.MS.P1; multiple sugar transport system permease protein	-
P. sp. HGH0039	WP_009672123.1	MULTISPECIES: ABC transporter substrate-binding protein [Paenibacillus]	[K02027] ABC.MS.S; multiple sugar transport system substrate-binding protein	-
P. sp. HGH0039	WP_009672032.1	MULTISPECIES: putative beta-galactosidase [Paenibacillus]	[K12308] bgaB; beta-galactosidase [EC:3.2.1.23]	GH35
P. sp. HGH0039	WP_009672173.1	MULTISPECIES: metallophosphoesterase [Paenibacillus]	-	SLH
P. sp. HGH0039	WP_009672187.1	MULTISPECIES: glycosyltransferase group 2 family protein [Paenibacillus]	-	GT27
P. sp. HGH0039	WP_016423846.1	phosphoheptose isomerase family protein [Paenibacillus sp. HGF7]	[K03271] gmhA; D-sedoheptulose 7-phosphate isomerase [EC:5.3.1.28]	-
P. sp. HGH0039	WP_009671730.1	MULTISPECIES: glycosyl transferase [Paenibacillus]	-	GT1
P. sp. HGH0039	WP_009673959.1	MULTISPECIES: protein lplB [Paenibacillus]	[K17319] lplB; putative aldouronate transport system permease protein	-
P. sp. HGH0039	WP_016423856.1	periplasmic component [Paenibacillus alvei]	-	-
P. sp. HGH0039	WP_009673940.1	MULTISPECIES: chitin-binding protein [Paenibacillus]	[K03933] cpbD; chitin-binding protein	AA10+CBM5
P. sp. HGH0039	WP_009676201.1	MULTISPECIES: glycosyl transferase family 2 [Paenibacillus]	-	GT27
P. sp. HGH0039	WP_009676135.1	membrane protein [Ruminiclostridium thermocellum]	-	-
P. sp. HGH0039	WP_009676116.1	MULTISPECIES: ABC transporter substrate-binding protein [Paenibacillus]	[K17318] lplA; putative aldouronate transport system substrate-binding protein	-
P. sp. HGH0039	WP_009676129.1	MULTISPECIES: alpha-L-fucosidase [Paenibacillus]	[K01206] FUCA; alpha-L-fucosidase [EC:3.2.1.51]	GH29
P. sp. HGH0039	WP_009676237.1	MULTISPECIES: ABC transporter substrate-binding protein [Paenibacillus]	[K17318] lplA; putative aldouronate transport system substrate-binding protein	-
P. sp. HGH0039	WP_009676073.1	MULTISPECIES: alpha-L-fucosidase [Paenibacillus]	[K01206] FUCA; alpha-L-fucosidase [EC:3.2.1.51]	GH29
P. sp. HGH0039	WP_009677158.1	MULTISPECIES: chitinase [Paenibacillus]	[K01183] E3.2.1.14; chitinase [EC:3.2.1.14]	GH18
P. sp. HGH0039	WP_009677162.1	MULTISPECIES: class II aldolase [Paenibacillus]	[K01628] fucA; L-fuculose-phosphate aldolase [EC:4.1.2.17]	-
P. sp. HGH0039	WP_009677121.1	six-hairpin glycosidase [Pedobacter sp. BMA]	-	-
P. sp. HGH0039	WP_009677123.1	MULTISPECIES: polysaccharide deacetylase [Paenibacillus]	-	CE4
P. sp. HGH0039	WP_036740487.1	ABC transporter, solute-binding protein [Paenibacillus sp. HGF7]	[K05813] ugpB; sn-glycerol 3-phosphate transport system substrate-binding protein	-
P. sp. HGH0039	WP_009677173.1	MULTISPECIES: ABC transporter permease [Paenibacillus]	[K05814] ugpA; sn-glycerol 3-phosphate transport system permease protein	-
P. sp. HGH0039	WP_009677169.1	MULTISPECIES: ABC transporter permease [Paenibacillus]	[K05815] ugpE; sn-glycerol 3-phosphate transport system permease protein	-
P. sp. HGH0039	WP_009677141.1	MULTISPECIES: macrolide transporter [Paenibacillus]	-	-
P. sp. HGH0039	WP_009673975.1	MULTISPECIES: cupin [Paenibacillus]	-	-
P. sp. HGH0039	WP_009671553.1	MULTISPECIES: inositol phosphatase [Paenibacillus]	[K01092] E3.1.3.25; myo-inositol-1(or 4)-monophosphatase [EC:3.1.3.25]	-
P. sp. HGH0039	WP_009671517.1	MULTISPECIES: PTS sugar transporter subunit IIA [Paenibacillus]	[K02821] PTS-Ula-EIIA; PTS system, ascorbate-specific IIA component [EC:2.7.1.194]	-
P. sp. HGH0039	WP_009671516.1	MULTISPECIES: PTS ascorbate transporter subunit IIB [Paenibacillus]	[K02822] PTS-Ula-EIIB; PTS system, ascorbate-specific IIB component [EC:2.7.1.194]	-
P. sp. HGH0039	WP_016423412.1	tetracycline resistance MFS efflux pump [Paenibacillus sp. HGH0039]	[K08151] tetA; MFS transporter, DHA1 family, tetracycline resistance protein	-
P. sp. HGH0039	WP_009671536.1	MULTISPECIES: PTS ascorbate transporter subunit IIC [Paenibacillus]	[K03475] PTS-Ula-EIIC; PTS system, ascorbate-specific IIC component	-
P. sp. HGH0039	WP_009671564.1	MULTISPECIES: drug resistance MFS transporter drug:H+ antiporter-2 family [Paenibacillus]	-	-
P. sp. HGH0039	WP_009674610.1	O-GlcNAcase NagJ [Paenibacillus larvae subsp. larvae DSM 25430]	[K01197] hya; hyaluronoglucosaminidase [EC:3.2.1.35]	CBM32+GH84
P. sp. HGH0039	WP_009674602.1	MULTISPECIES: xylose isomerase [Paenibacillus]	-	-
P. sp. HGH0039	WP_009674606.1	MULTISPECIES: MFS transporter [Paenibacillus]	[K05820] hcaT; MFS transporter, PPP family, 3-phenylpropionic acid transporter	-
P. sp. HGH0039	WP_009674617.1	MULTISPECIES: ABC transporter substrate-binding protein [Paenibacillus]	[K10200] ABC.NGC.S; N-acetylglucosamine transport system substrate-binding protein	-
P. sp. HGH0039	WP_009674583.1	MULTISPECIES: ABC transporter permease [Paenibacillus]	[K10201] ABC.NGC.P; N-acetylglucosamine transport system permease protein	-
P. sp. HGH0039	WP_009674591.1	MULTISPECIES: sugar ABC transporter permease [Paenibacillus]	[K10202] ABC.NGC.P1; N-acetylglucosamine transport system permease protein	-
P. sp. HGH0039	WP_009672570.1	MULTISPECIES: sugar ABC transporter permease [Paenibacillus]	[K02025] ABC.MS.P; multiple sugar transport system permease protein	-
P. sp. HGH0039	WP_051167901.1	sugar ABC transporter permease [Paenibacillus sp. HGH0039]	[K02026] ABC.MS.P1; multiple sugar transport system permease protein	-
P. sp. HGH0039	WP_009675307.1	MULTISPECIES: membrane protein [Paenibacillus]	-	-
P. sp. HGH0039	WP_016423418.1	bacillithiol biosynthesis deacetylase BshB2 [Paenibacillus sp. HGF7]	-	CE14
P. sp. HGH0039	WP_016423939.1	L-fucose isomerase [Paenibacillus sp. HGH0039]	[K01818] fucI; L-fucose/D-arabinose isomerase [EC:5.3.1.25 5.3.1.3]	-
P. sp. HGH0039	WP_009671366.1	MULTISPECIES: carbohydrate kinase [Paenibacillus]	[K00848] rhaB; rhamnulokinase [EC:2.7.1.5]	-
P. sp. HGH0039	WP_009671356.1	MULTISPECIES: class II aldolase [Paenibacillus]	[K01628] fucA; L-fuculose-phosphate aldolase [EC:4.1.2.17]	-
P. sp. HGH0039	WP_009671361.1	MULTISPECIES: glycoside hydrolase family 81 [Paenibacillus]	-	CBM56+CBM6+GH81
P. sp. HGH0039	WP_009671368.1	MULTISPECIES: ABC transporter substrate-binding protein [Paenibacillus]	[K02027] ABC.MS.S; multiple sugar transport system substrate-binding protein	-
P. sp. HGH0039	WP_009673194.1	MULTISPECIES: xylulose 5-phosphate 3-epimerase [Paenibacillus]	[K03082] sgbU; hexulose-6-phosphate isomerase [EC:5.-.-.-]	-
P. sp. HGH0039	WP_009676712.1	MULTISPECIES: AP endonuclease [Paenibacillus]	-	-
P. sp. HGH0039	WP_009676726.1	MULTISPECIES: xylanase deacetylase [Paenibacillus]	[K01567] pdaA; peptidoglycan-N-acetylmuramic acid deacetylase [EC:3.5.1.-]	CE4
P. sp. HGH0039	WP_009674754.1	MULTISPECIES: transporter [Paenibacillus]	-	-
P. sp. HGH0039	WP_009674796.1	spore gernimation protein [Paenibacillus darwinianus]	[K06295] gerKA; spore germination protein KA	-
P. sp. HGH0039	WP_009674776.1	MULTISPECIES: ABC transporter substrate-binding protein [Paenibacillus]	[K17318] lplA; putative aldouronate transport system substrate-binding protein	-
P. sp. HGH0039	WP_009674806.1	MULTISPECIES: glycosyl hydrolase family 2, sugar-binding domain protein [Paenibacillus]	[K01190] lacZ; beta-galactosidase [EC:3.2.1.23]	GH2
P. sp. HGH0039	WP_009673222.1	MULTISPECIES: ABC transporter permease [Paenibacillus]	[K02026] ABC.MS.P1; multiple sugar transport system permease protein	-
P. sp. HGH0039	WP_009673248.1	MBL fold metallo-hydrolase [Paenibacillus wynnii]	-	-
P. sp. HGH0039	WP_009673204.1	MULTISPECIES: ABC transporter permease [Paenibacillus]	-	-
P. sp. HGH0039	WP_009671974.1	MULTISPECIES: glucose sorbosone dehydrogenase [Paenibacillus]	-	-
P. sp. HGH0039	WP_009675497.1	MULTISPECIES: Tat pathway signal sequence domain protein [Paenibacillus]	-	-
P. sp. HGH0039	WP_016423420.1	carbohydrate kinase, FGGY family protein [Paenibacillus sp. HGF7]	[K00854] xylB; xylulokinase [EC:2.7.1.17]	-
P. sp. HGH0039	WP_009675618.1	MULTISPECIES: alpha-L-fucosidase [Paenibacillus]	[K01206] FUCA; alpha-L-fucosidase [EC:3.2.1.51]	GH29
P. sp. HGH0039	WP_009675579.1	MULTISPECIES: MFS transporter [Paenibacillus]	-	-
P. sp. HGH0039	WP_009675470.1	MULTISPECIES: MFS transporter [Paenibacillus]	-	-
P. sp. HGH0039	WP_009672851.1	MULTISPECIES: lactose ABC transporter permease [Paenibacillus]	[K17246] chiG; putative chitobiose transport system permease protein	-
P. sp. HGH0039	WP_009674336.1	MULTISPECIES: MFS transporter [Paenibacillus]	-	-
P. sp. HGH0039	WP_009672867.1	MULTISPECIES: lactose ABC transporter permease [Paenibacillus]	[K17245] chiF; putative chitobiose transport system permease protein	-
P. sp. HGH0039	WP_016423424.1	ABC transporter, solute-binding protein [Paenibacillus sp. HGF7]	[K17244] chiE; putative chitobiose transport system substrate-binding protein	-
P. sp. HGH0039	WP_016424038.1	acyltransferase [Paenibacillus sp. HGF7]	-	-
P. sp. HGH0039	WP_009672434.1	MULTISPECIES: MFS transporter [Paenibacillus]	[K08152] lmrP; MFS transporter, DHA1 family, multidrug resistance protein B	-
P. sp. HGH0039	WP_009672502.1	MULTISPECIES: protein lplB [Paenibacillus]	[K17319] lplB; putative aldouronate transport system permease protein	-
P. sp. HGH0039	WP_009672560.1	MULTISPECIES: ABC transporter permease [Paenibacillus]	[K17320] lplC; putative aldouronate transport system permease protein	-
P. sp. HGH0039	WP_009672426.1	MULTISPECIES: germination protein GerA [Paenibacillus]	-	-
P. sp. HGH0039	WP_009672503.1	MULTISPECIES: ABC transporter substrate-binding protein [Paenibacillus]	[K17318] lplA; putative aldouronate transport system substrate-binding protein	-
P. sp. HGH0039	WP_009672432.1	MULTISPECIES: LacI family transcriptional regulator [Paenibacillus]	-	-
P. sp. HGH0039	WP_009672478.1	MULTISPECIES: MFS transporter [Paenibacillus]	-	-
P. sp. HGH0039	WP_009672404.1	MULTISPECIES: sugar ABC transporter permease [Paenibacillus]	[K17319] lplB; putative aldouronate transport system permease protein	-
P. sp. HGH0039	WP_009672527.1	MULTISPECIES: sugar ABC transporter permease [Paenibacillus]	[K17320] lplC; putative aldouronate transport system permease protein	-
P. sp. HGH0039	WP_009672409.1	MULTISPECIES: MFS transporter [Paenibacillus]	-	-
P. sp. HGH0039	WP_009674082.1	MULTISPECIES: ABC transporter substrate-binding protein [Paenibacillus]	[K17318] lplA; putative aldouronate transport system substrate-binding protein	-
P. sp. HGH0039	WP_009674106.1	MULTISPECIES: germination protein GerKA [Paenibacillus]	[K06295] gerKA; spore germination protein KA	-
P. sp. HGH0039	WP_016424136.1	spore gernimation protein GerK [Paenibacillus chitinolyticus]	[K06295] gerKA; spore germination protein KA	-
P. sp. HGH0039	WP_009672897.1	MULTISPECIES: membrane protein [Paenibacillus]	[K06295] gerKA; spore germination protein KA	-
P. sp. HGH0039	WP_009673640.1	MULTISPECIES: polysaccharide deacetylase [Paenibacillus]	-	CE4
P. sp. HGH0039	WP_009673764.1	MULTISPECIES: sugar ABC transporter permease [Paenibacillus]	[K17319] lplB; putative aldouronate transport system permease protein	-
P. sp. HGH0039	WP_009673754.1	MULTISPECIES: ABC transporter permease [Paenibacillus]	[K17320] lplC; putative aldouronate transport system permease protein	-
P. sp. HGH0039	WP_009673645.1	MULTISPECIES: ABC transporter substrate-binding protein [Paenibacillus]	[K17318] lplA; putative aldouronate transport system substrate-binding protein	-
P. sp. HGH0039	WP_016424144.1	Alpha-L-fucosidase [Paenibacillus sp. HGF7]	[K01206] FUCA; alpha-L-fucosidase [EC:3.2.1.51]	GH29
P. sp. HGH0039	WP_009673792.1	MULTISPECIES: chitin-binding protein [Paenibacillus]	[K03933] cpbD; chitin-binding protein	AA10+CBM12
P. sp. HGH0039	WP_009673698.1	MULTISPECIES: MFS transporter [Paenibacillus]	-	-
P. sp. HGH0039	WP_009673675.1	MULTISPECIES: MFS transporter [Paenibacillus]	-	-
P. sp. HGH0039	WP_009673658.1	MULTISPECIES: MFS transporter [Paenibacillus]	-	-
P. sp. HGH0039	WP_009673728.1	MULTISPECIES: MFS transporter [Paenibacillus]	-	-
P. sp. HGH0039	WP_009673890.1	MULTISPECIES: membrane protein [Paenibacillus]	-	-
P. sp. HGH0039	WP_009673785.1	MULTISPECIES: putative licheninase [Paenibacillus]	-	GH16
P. sp. HGH0039	WP_009673836.1	MULTISPECIES: MFS transporter [Paenibacillus]	-	-
P. sp. HGH0039	WP_050803018.1	chitosanase [Paenibacillus sp. HGF7]	[K01233] csn; chitosanase [EC:3.2.1.132]	GH46
P. sp. HGH0039	WP_009673556.1	MULTISPECIES: membrane protein [Paenibacillus]	-	-
P. sp. HGH0039	WP_009673776.1	MULTISPECIES: MFS transporter [Paenibacillus]	-	-
P. sp. HGH0039	WP_009673808.1	MULTISPECIES: MFS transporter [Paenibacillus]	-	-
P. sp. HGH0039	WP_009673843.1	MULTISPECIES: ABC transporter substrate-binding protein [Paenibacillus]	[K17318] lplA; putative aldouronate transport system substrate-binding protein	-
P. sp. HGH0039	WP_009672886.1	MULTISPECIES: GlcNAc-PI de-N-acetylase [Paenibacillus]	-	CE14
P. sp. HGH0039	WP_009673895.1	uncharacterized protein BN772_02421 [Bacteroides sp. CAG:754]	-	GH95
P. sp. HGH0039	WP_009673842.1	MULTISPECIES: multidrug MFS transporter [Paenibacillus]	[K08153] blt; MFS transporter, DHA1 family, multidrug resistance protein	-
P. sp. HGH0039	WP_009673838.1	MULTISPECIES: MFS transporter [Paenibacillus]	-	-
P. sp. HGH0039	WP_009673660.1	MULTISPECIES: MFS transporter [Paenibacillus]	[K19577] ydhP; MFS transporter, DHA1 family, inner membrane transport protein	-
P. sp. HGH0039	WP_009673796.1	MULTISPECIES: germination protein GerA [Paenibacillus]	[K06295] gerKA; spore germination protein KA	-
P. sp. HGH0039	WP_009673612.1	MULTISPECIES: AP endonuclease [Paenibacillus]	-	-
P. sp. HGH0039	WP_016424172.1	chitinase [Paenibacillus chitinolyticus]	[K01183] E3.2.1.14; chitinase [EC:3.2.1.14]	CBM12+CBM5+GH18
P. sp. HGH0039	WP_009673844.1	MULTISPECIES: tetracycline resistance MFS efflux pump [Paenibacillus]	[K08153] blt; MFS transporter, DHA1 family, multidrug resistance protein	-
P. sp. HGH0039	WP_009674539.1	MULTISPECIES: phosphoglycerate mutase [Paenibacillus]	[K15635] apgM; 2,3-bisphosphoglycerate-independent phosphoglycerate mutase [EC:5.4.2.12]	-
P. sp. HGH0039	WP_009674557.1	MULTISPECIES: permease [Paenibacillus]	-	-
P. sp. HGH0039	WP_009674844.1	MULTISPECIES: glycosyl transferase [Paenibacillus]	-	GT2
P. sp. HGH0039	WP_009674837.1	MULTISPECIES: MFS transporter [Paenibacillus]	-	-
P. sp. HGH0039	WP_016424198.1	drug resistance MFS transporter, drug:H+ antiporter-2 family [Paenibacillus sp. HGF7]	-	-
P. sp. HGH0039	WP_016424200.1	drug:H+ antiporter-2 (14 Spanner) (DHA2) family drug resistance MFS transporter [Paenibacillus sp. HGH0039]	-	-
P. sp. HGH0039	WP_016424201.1	tetracycline resistance MFS efflux pump [Paenibacillus sp. HGH0039]	[K08151] tetA; MFS transporter, DHA1 family, tetracycline resistance protein	-
P. sp. HGH0039	WP_016424214.1	glycosyltransferase, MGT family [Paenibacillus sp. HGF7]	-	GT1
P. sp. HGH0039	WP_016423432.1	phosphogluconate dehydrogenase (decarboxylating) [Paenibacillus sp. HGF7]	[K00033] PGD; 6-phosphogluconate dehydrogenase [EC:1.1.1.44 1.1.1.343]	-
P. sp. HGH0039	WP_009674300.1	MULTISPECIES: ABC transporter substrate-binding protein [Paenibacillus]	-	-
P. sp. HGH0039	WP_009674305.1	MULTISPECIES: ABC transporter permease [Paenibacillus]	[K02026] ABC.MS.P1; multiple sugar transport system permease protein	-
P. sp. HGH0039	WP_009674293.1	MULTISPECIES: ABC transporter [Paenibacillus]	[K02025] ABC.MS.P; multiple sugar transport system permease protein	-
P. sp. HGH0039	WP_009672731.1	MULTISPECIES: alpha-glucosidase [Paenibacillus]	[K01187] malZ; alpha-glucosidase [EC:3.2.1.20]	GH31
P. sp. HGH0039	WP_009673014.1	MULTISPECIES: MFS transporter [Paenibacillus]	-	-
P. sp. HGH0039	WP_009676478.1	MULTISPECIES: kinase [Paenibacillus]	-	-
P. sp. HGH0039	WP_009676521.1	MULTISPECIES: alpha-glucosidase/alpha-galactosidase [Paenibacillus]	[K07406] melA; alpha-galactosidase [EC:3.2.1.22]	GH4
P. sp. HGH0039	WP_009676524.1	MULTISPECIES: ABC transporter permease [Paenibacillus]	[K02026] ABC.MS.P1; multiple sugar transport system permease protein	-
P. sp. HGH0039	WP_009676430.1	MULTISPECIES: ABC transporter permease [Paenibacillus]	[K02025] ABC.MS.P; multiple sugar transport system permease protein	-
P. sp. HGH0039	WP_009676465.1	MULTISPECIES: ABC transporter substrate-binding protein [Paenibacillus]	[K02027] ABC.MS.S; multiple sugar transport system substrate-binding protein	-
P. sp. HGH0039	WP_009676519.1	MULTISPECIES: N-acetylglucosamine-6-phosphate deacetylase [Paenibacillus]	[K01443] nagA; N-acetylglucosamine-6-phosphate deacetylase [EC:3.5.1.25]	CE9
P. sp. HGH0039	WP_009673997.1	MULTISPECIES: MFS transporter [Paenibacillus]	-	-
P. sp. HGH0039	WP_036739365.1	MULTISPECIES: chitin-binding protein [Paenibacillus]	[K03933] cpbD; chitin-binding protein	AA10+CBM5
P. sp. HW567	WP_019909415.1	glycoside hydrolase [Paenibacillus jilunlii]	[K01811] xylS; alpha-D-xyloside xylohydrolase [EC:3.2.1.177]	GH31
P. sp. HW567	WP_019909442.1	sugar ABC transporter substrate-binding protein [Paenibacillus sp. FSL R7-269]	[K02027] ABC.MS.S; multiple sugar transport system substrate-binding protein	-
P. sp. HW567	WP_019909443.1	sugar ABC transporter permease [Paenibacillus sp. FSL R5-0912]	[K02025] ABC.MS.P; multiple sugar transport system permease protein	-
P. sp. HW567	WP_019909444.1	sugar ABC transporter permease [Paenibacillus sp. HW567]	[K02026] ABC.MS.P1; multiple sugar transport system permease protein	-
P. sp. HW567	WP_019909473.1	extracellular solute-binding protein [Paenibacillus sp. FSL R7-269]	[K17318] lplA; putative aldouronate transport system substrate-binding protein	-
P. sp. HW567	WP_019909474.1	MULTISPECIES: sugar ABC transporter permease [Paenibacillus]	[K17319] lplB; putative aldouronate transport system permease protein	-
P. sp. HW567	WP_019909475.1	MULTISPECIES: sugar ABC transporter permease [Paenibacillus]	[K17320] lplC; putative aldouronate transport system permease protein	-
P. sp. HW567	WP_019909494.1	PTS beta-glucoside transporter subunit EIIBCA [Paenibacillus sp. HW567]	[K02755] PTS-Bgl-EIIA; PTS system, beta-glucoside-specific IIA component [EC:2.7.1.-]	-
P. sp. HW567	WP_019909495.1	fucose isomerase [Paenibacillus sp. HW567]	-	-
P. sp. HW567	WP_019909496.1	transketolase [Paenibacillus sp. HW567]	[K00615] E2.2.1.1; transketolase [EC:2.2.1.1]	-
P. sp. HW567	WP_019909497.1	transketolase [Paenibacillus sp. HW567]	[K00615] E2.2.1.1; transketolase [EC:2.2.1.1]	-
P. sp. HW567	WP_019909504.1	Multiple sugar-binding protein precursor [Clostridium sp. C105KSO13]	[K10117] msmE; raffinose/stachyose/melibiose transport system substrate-binding protein	-
P. sp. HW567	WP_019909506.1	sugar ABC transporter permease [Paenibacillus sp. FSL P4-0081]	[K10118] msmF; raffinose/stachyose/melibiose transport system permease protein	-
P. sp. HW567	WP_051128254.1	sugar ABC transporter permease [Paenibacillus sp. HW567]	[K10119] msmG; raffinose/stachyose/melibiose transport system permease protein	-
P. sp. HW567	WP_019909508.1	sugar hydrolase [Paenibacillus wynnii]	-	GH78
P. sp. HW567	WP_019909521.1	arabinose-binding protein [Paenibacillus sp. HW567]	[K17234] araN; arabinosaccharide transport system substrate-binding protein	-
P. sp. HW567	WP_019909528.1	ABC transporter substrate-binding protein [Paenibacillus riograndensis]	[K02027] ABC.MS.S; multiple sugar transport system substrate-binding protein	-
P. sp. HW567	WP_019909852.1	ABC transporter substrate-binding protein [Paenibacillus sp. HW567]	[K02027] ABC.MS.S; multiple sugar transport system substrate-binding protein	-
P. sp. HW567	WP_019909871.1	sugar ABC transporter [Paenibacillus odorifer]	[K17318] lplA; putative aldouronate transport system substrate-binding protein	-
P. sp. HW567	WP_019909872.1	arabinogalactan endo-1,4-beta-galactosidase [Paenibacillus sp. FSL H7-0737]	[K01224] E3.2.1.89; arabinogalactan endo-1,4-beta-galactosidase [EC:3.2.1.89]	GH53
P. sp. HW567	WP_019909892.1	class II aldolase/adducin family protein [Paenibacillus sanguinis]	-	-
P. sp. HW567	WP_019910151.1	spore gernimation protein GerA [Paenibacillus riograndensis]	[K06295] gerKA; spore germination protein KA	-
P. sp. HW567	WP_019910313.1	mannan endo-1,4-beta-mannosidase [Paenibacillus sp. HW567]	-	CBM3+CBM35+CBM46+GH26
P. sp. HW567	WP_019910340.1	multidrug MFS transporter [Paenibacillus sp. HW567]	-	-
P. sp. HW567	WP_019910520.1	glycosyl hydrolase family 35 [[Clostridium] cellobioparum]	-	GH35
P. sp. HW567	WP_019910523.1	sugar ABC transporter permease [Paenibacillus sp. 1-49]	[K17319] lplB; putative aldouronate transport system permease protein	-
P. sp. HW567	WP_019910525.1	sugar ABC transporter permease [Paenibacillus sp. HW567]	[K17320] lplC; putative aldouronate transport system permease protein	-
P. sp. HW567	WP_019910527.1	sugar ABC transporter substrate-binding protein [Paenibacillus sp. 1-49]	[K17318] lplA; putative aldouronate transport system substrate-binding protein	-
P. sp. HW567	WP_019910533.1	ABC transporter permease [Paenibacillus zanthoxyli]	[K10118] msmF; raffinose/stachyose/melibiose transport system permease protein	-
P. sp. HW567	WP_019910534.1	ABC transporter permease [Paenibacillus zanthoxyli]	[K10119] msmG; raffinose/stachyose/melibiose transport system permease protein	-
P. sp. HW567	WP_019910535.1	ABC transporter substrate-binding protein [Paenibacillus zanthoxyli]	[K10117] msmE; raffinose/stachyose/melibiose transport system substrate-binding protein	-
P. sp. HW567	WP_019910536.1	glycosyl hydrolase [Paenibacillus sp. HW567]	[K05349] bglX; beta-glucosidase [EC:3.2.1.21]	GH3
P. sp. HW567	WP_019910632.1	xylose isomerase [Paenibacillus sp. HW567]	[K03082] sgbU; hexulose-6-phosphate isomerase [EC:5.-.-.-]	-
P. sp. HW567	WP_051128280.1	ABC transporter substrate-binding protein [Geobacillus kaustophilus]	[K17318] lplA; putative aldouronate transport system substrate-binding protein	-
P. sp. HW567	WP_019910929.1	MFS transporter [Peptoclostridium difficile]	-	-
P. sp. HW567	WP_019910939.1	putative uncharacterized protein [Ruminococcus sp. CAG:403]	-	-
P. sp. HW567	WP_019910950.1	beta-galactosidase/beta-glucuronidase [[Clostridium] termitidis]	-	CBM32+GH2
P. sp. HW567	WP_019910954.1	ABC transporter substrate-binding protein [Paenibacillus sp. HW567]	[K17318] lplA; putative aldouronate transport system substrate-binding protein	-
P. sp. HW567	WP_019910957.1	MFS transporter [Paenibacillus sp. HW567]	-	-
P. sp. HW567	WP_019910968.1	putative uncharacterized protein [Blautia sp. CAG:237]	[K05989] ramA; alpha-L-rhamnosidase [EC:3.2.1.40]	CBM67+GH78
P. sp. HW567	WP_019910969.1	glycoside/pentoside/hexuronide transporter [Clostridium sp. CAG:413]	-	-
P. sp. HW567	WP_019910985.1	sugar fermentation stimulation protein [Bacillus amyloliquefaciens]	[K06206] sfsA; sugar fermentation stimulation protein A	-
P. sp. HW567	WP_019910991.1	xylan 1,4-beta-xylosidase [Paenibacillus sp. HW567]	[K01198] xynB; xylan 1,4-beta-xylosidase [EC:3.2.1.37]	GH43
P. sp. HW567	WP_019910993.1	beta-glucosidase [Clostridium sp. JCC]	[K01210] E3.2.1.58; glucan 1,3-beta-glucosidase [EC:3.2.1.58]	GH5
P. sp. HW567	WP_019911000.1	hydrogenase [Paenibacillus polymyxa]	-	-
P. sp. HW567	WP_019911007.1	MFS transporter [Desulfosporosinus sp. BRH_c37]	[K08164] ybcL; MFS transporter, DHA1 family, putative efflux transporter	-
P. sp. HW567	WP_019911096.1	major facilitator transporter [Brevibacillus panacihumi]	-	-
P. sp. HW567	WP_019911100.1	beta-xylosidase [Paenibacillus sp. HW567]	-	CBM61+GH43
P. sp. HW567	WP_019908437.1	glycoside hydrolase family 65 [Gorillibacterium sp. SN4]	[K05342] E2.4.1.64; alpha,alpha-trehalose phosphorylase [EC:2.4.1.64]	GH65
P. sp. HW567	WP_028530793.1	Ricin B lectin [Paenibacillus sp. TCA20]	[K01728] pel; pectate lyase [EC:4.2.2.2]	PL1
P. sp. HW567	WP_019911420.1	rhamnogalacturonyl hydrolase [Paenibacillus sp. HW567]	[K15532] yteR; unsaturated rhamnogalacturonyl hydrolase [EC:3.2.1.172]	GH105
P. sp. HW567	WP_019911642.1	pyruvate, phosphate dikinase [Paenibacillus sp. HW567]	[K01006] ppdK; pyruvate, orthophosphate dikinase [EC:2.7.9.1]	-
P. sp. HW567	WP_019911733.1	phosphoglycolate phosphatase [Paenibacillus sp. GD6]	-	-
P. sp. HW567	WP_019911755.1	alfa-L-rhamnosidase RamA [Paenibacillus sp. GD11]	[K05989] ramA; alpha-L-rhamnosidase [EC:3.2.1.40]	CBM67+GH78
P. sp. HW567	WP_019911965.1	cell wall binding domain-containing protein [Butyrivibrio sp. AE3009]	-	SLH
P. sp. HW567	WP_019911973.1	pyruvate kinase [Paenibacillus sp. HW567]	[K00873] PK; pyruvate kinase [EC:2.7.1.40]	-
P. sp. HW567	WP_019912063.1	MFS transporter [Paenibacillus sp. FSL H7-0737]	-	-
P. sp. HW567	WP_019912100.1	ABC transporter substrate-binding protein [Paenibacillus sp. HW567]	[K10117] msmE; raffinose/stachyose/melibiose transport system substrate-binding protein	-
P. sp. HW567	WP_028530546.1	beta-galactosidase [Paenibacillus sp. HW567]	-	GH35
P. sp. HW567	WP_019912249.1	PTS beta-glucoside transporter subunit EIIBCA [Paenibacillus sp. HW567]	[K02755] PTS-Bgl-EIIA; PTS system, beta-glucoside-specific IIA component [EC:2.7.1.-]	-
P. sp. HW567	WP_019912265.1	sugar ABC transporter permease [Paenibacillus sp. HW567]	[K10119] msmG; raffinose/stachyose/melibiose transport system permease protein	-
P. sp. HW567	WP_019912267.1	sugar ABC transporter permease [Paenibacillus sp. HW567]	[K10118] msmF; raffinose/stachyose/melibiose transport system permease protein	-
P. sp. HW567	WP_019912268.1	sugar ABC transporter substrate-binding protein [Paenibacillus sp. HW567]	[K10117] msmE; raffinose/stachyose/melibiose transport system substrate-binding protein	-
P. sp. HW567	WP_019908558.1	predicted protein [Physcomitrella patens]	-	-
P. sp. HW567	WP_019908560.1	glycoside hydrolase [Paenibacillus amylolyticus]	[K01195] uidA; beta-glucuronidase [EC:3.2.1.31]	GH2
P. sp. HW567	WP_019912320.1	carbohydrate-binding protein [Paraprevotella xylaniphila]	-	CBM32+CBM40+GH43
P. sp. HW567	WP_019908563.1	altronate oxidoreductase [Paenibacillus sp. Soil787]	[K00041] uxaB; tagaturonate reductase [EC:1.1.1.58]	-
P. sp. HW567	WP_019908568.1	alpha-L-fucosidase [Paenibacillus sp. Soil522]	[K15923] AXY8; alpha-L-fucosidase 2 [EC:3.2.1.51]	GH95
P. sp. HW567	WP_019912444.1	MULTISPECIES: ABC transporter substrate-binding protein [Paenibacillus]	[K17318] lplA; putative aldouronate transport system substrate-binding protein	-
P. sp. HW567	WP_036669649.1	sugar ABC transporter permease [Paenibacillus sp. HW567]	[K17319] lplB; putative aldouronate transport system permease protein	-
P. sp. HW567	WP_019912449.1	alpha-L-fucosidase [Paenibacillus sp. SIT18]	[K01206] FUCA; alpha-L-fucosidase [EC:3.2.1.51]	GH29
P. sp. HW567	WP_019912452.1	ABC transporter [Paenibacillus sp. HW567]	[K10202] ABC.NGC.P1; N-acetylglucosamine transport system permease protein	-
P. sp. HW567	WP_019912455.1	ABC transporter permease [Paenibacillus sp. HW567]	[K10201] ABC.NGC.P; N-acetylglucosamine transport system permease protein	-
P. sp. HW567	WP_019912457.1	carbohydrate ABC transporter substrate-binding protein [Paenibacillus sp. HW567]	[K10200] ABC.NGC.S; N-acetylglucosamine transport system substrate-binding protein	-
P. sp. HW567	WP_019912462.1	ABC transporter permease [Paenibacillus sp. SIT18]	[K02026] ABC.MS.P1; multiple sugar transport system permease protein	-
P. sp. HW567	WP_019912463.1	ABC transporter permease [Paenibacillus sp. SIT18]	[K02025] ABC.MS.P; multiple sugar transport system permease protein	-
P. sp. HW567	WP_019912464.1	ABC transporter substrate-binding protein [Paenibacillus sp. SIT18]	[K02027] ABC.MS.S; multiple sugar transport system substrate-binding protein	-
P. sp. HW567	WP_019912467.1	PTS beta-glucoside transporter subunit EIIBCA [Paenibacillus sp. HW567]	[K02755] PTS-Bgl-EIIA; PTS system, beta-glucoside-specific IIA component [EC:2.7.1.-]	-
P. sp. HW567	WP_019912469.1	1,4-beta-xylanase [Paenibacillus sp. G4]	[K01181] E3.2.1.8; endo-1,4-beta-xylanase [EC:3.2.1.8]	CBM22+CBM9+GH10+SLH
P. sp. HW567	WP_019912513.1	S-layer domain-containing protein [Paenibacillus sp. FSL H8-237]	-	CBM40
P. sp. HW567	WP_019912539.1	beta-glucosidase [uncultured bacterium]	[K05350] bglB; beta-glucosidase [EC:3.2.1.21]	GH1
P. sp. HW567	WP_019912589.1	xylose isomerase [Paenibacillus sp. DMB5]	-	-
P. sp. HW567	WP_019912598.1	MULTISPECIES: spore gernimation protein [Paenibacillus]	[K06295] gerKA; spore germination protein KA	-
P. sp. HW567	WP_019912599.1	beta-galactosidase [Paenibacillus sp. JDR-2]	[K12308] bgaB; beta-galactosidase [EC:3.2.1.23]	GH35
P. sp. HW567	WP_019912601.1	ABC transporter permease [Paenibacillus sp. HW567]	[K02026] ABC.MS.P1; multiple sugar transport system permease protein	-
P. sp. HW567	WP_019912602.1	spermidine/putrescine ABC transporter permease [Paenibacillus sp. HW567]	[K02025] ABC.MS.P; multiple sugar transport system permease protein	-
P. sp. HW567	WP_019912603.1	ABC transporter substrate-binding protein [Paenibacillus sp. Root52]	[K02027] ABC.MS.S; multiple sugar transport system substrate-binding protein	-
P. sp. HW567	WP_019912674.1	phosphoglycerate kinase [Paenibacillus graminis]	[K15634] gpmB; probable phosphoglycerate mutase [EC:5.4.2.12]	-
P. sp. HW567	WP_019912993.1	MFS transporter [Clostridium botulinum]	-	-
P. sp. HW567	WP_019912995.1	phosphoglycerate mutase [Paenibacillus sonchi]	[K01834] PGAM; 2,3-bisphosphoglycerate-dependent phosphoglycerate mutase [EC:5.4.2.11]	-
P. sp. HW567	WP_019913214.1	MFS transporter [Desulfitobacterium metallireducens]	-	-
P. sp. HW567	WP_019913228.1	membrane protein [Paenibacillus sp. IHB B 3415]	-	-
P. sp. HW567	WP_028530983.1	family 31 glucosidase [Paenibacillus sp. HW567]	[K01811] xylS; alpha-D-xyloside xylohydrolase [EC:3.2.1.177]	GH31
P. sp. HW567	WP_019913266.1	mannan endo-1,4-beta-mannosidase [[Clostridium] ultunense]	[K01218] gmuG; mannan endo-1,4-beta-mannosidase [EC:3.2.1.78]	CBM23+CBM27+CBM54+CBM59+GH26+SLH
P. sp. HW567	WP_019913548.1	sugar ABC transporter substrate-binding protein [Paenibacillus algorifonticola]	[K17318] lplA; putative aldouronate transport system substrate-binding protein	-
P. sp. HW567	WP_019913549.1	sugar ABC transporter permease [Paenibacillus sp. HW567]	[K17320] lplC; putative aldouronate transport system permease protein	-
P. sp. HW567	WP_019913550.1	sugar ABC transporter permease [Paenibacillus sp. HW567]	[K17319] lplB; putative aldouronate transport system permease protein	-
P. sp. HW567	WP_019913553.1	family 31 glucosidase [Paenibacillus sp. HW567]	[K01811] xylS; alpha-D-xyloside xylohydrolase [EC:3.2.1.177]	GH31
P. sp. HW567	WP_019913746.1	MFS transporter [Paenibacillus sonchi]	-	-
P. sp. HW567	WP_019914038.1	glycosyl hydrolase family 43 [Paenibacillus sp. Root444D2]	-	GH43
P. sp. HW567	WP_019914255.1	myo-inosose-2 dehydratase [Paenibacillus sp. HW567]	[K03335] iolE; inosose dehydratase [EC:4.2.1.44]	-
P. sp. HW567	WP_019914256.1	3D-(3,5/4)-trihydroxycyclohexane-1,2-dione acylhydrolase (decyclizing) [Paenibacillus sp. HW567]	[K03336] iolD; 3D-(3,5/4)-trihydroxycyclohexane-1,2-dione acylhydrolase (decyclizing) [EC:3.7.1.22]	-
P. sp. HW567	WP_019914261.1	5-dehydro-2-deoxygluconokinase [Paenibacillus sp. HW567]	[K03338] iolC; 5-dehydro-2-deoxygluconokinase [EC:2.7.1.92]	-
P. sp. HW567	WP_019914264.1	5-deoxy-glucuronate isomerase [Paenibacillus sp. HW567]	[K03337] iolB; 5-deoxy-glucuronate isomerase [EC:5.3.1.30]	-
P. sp. HW567	WP_019914266.1	glycosyl hydrolase family 88 [Paenibacillus sp. FSL R7-277]	[K15532] yteR; unsaturated rhamnogalacturonyl hydrolase [EC:3.2.1.172]	GH105
P. sp. HW567	WP_019914283.1	PCZA361.13 [Amycolatopsis orientalis]	-	GH121+SLH
P. sp. HW567	WP_019914285.1	sugar ABC transporter permease [Paenibacillus sp. JDR-2]	[K02026] ABC.MS.P1; multiple sugar transport system permease protein	-
P. sp. HW567	WP_019914287.1	ABC transporter permease [Bacillus sp. SA1-12]	[K02025] ABC.MS.P; multiple sugar transport system permease protein	-
P. sp. HW567	WP_019914288.1	sugar ABC transporter substrate-binding protein [Enterococcus gallinarum]	[K02027] ABC.MS.S; multiple sugar transport system substrate-binding protein	CBM58
P. sp. HW567	WP_019914305.1	N,N'-diacetylchitobiose phosphorylase [Paenibacillus sp. GD11]	-	GH94
P. sp. HW567	WP_019914611.1	arabinose ABC transporter permease [Paenibacillus algorifonticola]	-	-
P. sp. HW567	WP_019914617.1	MFS transporter [Paenibacillus sp. FSL R7-0273]	-	-
P. sp. HW567	WP_019914644.1	secreted arabinogalactan oligomer endo-hydrolase [Paenibacillus sp. TCA20]	[K01224] E3.2.1.89; arabinogalactan endo-1,4-beta-galactosidase [EC:3.2.1.89]	CBM61+GH53+SLH
P. sp. HW567	WP_019914658.1	sugar ABC transporter substrate-binding protein [Robinsoniella sp. KNHs210]	[K10117] msmE; raffinose/stachyose/melibiose transport system substrate-binding protein	-
P. sp. HW567	WP_019914693.1	mannonate dehydratase [Gorillibacterium sp. SN4]	[K01686] uxuA; mannonate dehydratase [EC:4.2.1.8]	-
P. sp. HW567	WP_019914794.1	ABC transporter permease [Paenibacillus sp. HW567]	[K10118] msmF; raffinose/stachyose/melibiose transport system permease protein	-
P. sp. HW567	WP_019914795.1	sugar ABC transporter permease [Paenibacillus sp. HW567]	[K10119] msmG; raffinose/stachyose/melibiose transport system permease protein	-
P. sp. HW567	WP_019915130.1	ABC-2 type transporter [Aneurinibacillus migulanus]	[K09690] ABC-2.LPSE.P; lipopolysaccharide transport system permease protein	-
P. sp. HW567	WP_019915135.1	glycosyl transferase family protein [Paenibacillus sp. FSL R7-269]	-	GT2
P. sp. HW567	WP_019908928.1	glycosyltransferase [Desulfuromonas sp. DDH964]	-	GT2
P. sp. HW567	WP_019909010.1	protein lplB [Paenibacillus sp. Soil750]	[K17319] lplB; putative aldouronate transport system permease protein	-
P. sp. HW567	WP_019909011.1	ABC transporter permease [Paenibacillus sp. Soil766]	[K17320] lplC; putative aldouronate transport system permease protein	-
P. sp. HW567	WP_019909012.1	ABC transporter solute-binding protein [Clostridium sp. KLE 1755]	[K17318] lplA; putative aldouronate transport system substrate-binding protein	-
P. sp. HW567	WP_019909037.1	MFS transporter [Thermogemmatispora carboxidivorans]	-	-
P. sp. HW567	WP_019909038.1	MFS transporter [Saccharibacillus sacchari]	-	-
P. sp. HW567	WP_036667981.1	alpha-L-arabinofuranosidase [Paenibacillus sp. HW567]	-	CBM4+GH51
P. sp. HW567	WP_019909044.1	ABC transporter substrate-binding protein [Paenibacillus sp. HW567]	[K17318] lplA; putative aldouronate transport system substrate-binding protein	-
P. sp. HW567	WP_019909112.1	ABC transporter substrate-binding protein [Paenibacillus sp. FSL R7-0273]	[K10117] msmE; raffinose/stachyose/melibiose transport system substrate-binding protein	-
P. sp. HW567	WP_019909114.1	aBC transporter permease protein [Clostridium hathewayi CAG:224]	[K17320] lplC; putative aldouronate transport system permease protein	-
P. sp. HW567	WP_036667990.1	ABC transporter permease [Paenibacillus sp. HW567]	[K17319] lplB; putative aldouronate transport system permease protein	-
P. sp. HW567	WP_051128239.1	ABC transporter permease [Paenibacillus sp. HW567]	[K17320] lplC; putative aldouronate transport system permease protein	-
P. sp. HW567	WP_019909119.1	ABC transporter substrate-binding protein [Paenibacillus sp. Leaf72]	-	-
P. sp. HW567	WP_019909133.1	polygalacturonase [Paenibacillus sp. FSL P4-0081]	-	GH28
P. sp. HW567	WP_019909154.1	ABC transporter substrate-binding protein [Paenibacillus sp. FSL R7-0273]	[K02027] ABC.MS.S; multiple sugar transport system substrate-binding protein	-
P. sp. HW567	WP_019909166.1	MULTISPECIES: ABC transporter substrate-binding protein [Paenibacillus]	[K17318] lplA; putative aldouronate transport system substrate-binding protein	-
P. sp. HW567	WP_019909326.1	ABC transporter substrate-binding protein [Paenibacillus mucilaginosus]	[K02027] ABC.MS.S; multiple sugar transport system substrate-binding protein	-
P. sp. HW567	WP_019909329.1	MFS transporter [Paenibacillus sp. HW567]	[K03292] TC.GPH; glycoside/pentoside/hexuronide:cation symporter, GPH family	-
P. sp. HW567	WP_019909364.1	ABC transporter substrate-binding protein [Paenibacillus sp. MT18]	[K02027] ABC.MS.S; multiple sugar transport system substrate-binding protein	-
P. sp. J14	WP_051416964.1	MFS transporter [Paenibacillus sp. J14]	-	-
P. sp. J14	WP_028539056.1	sugar ABC transporter permease [Paenibacillus sp. J14]	[K09690] ABC-2.LPSE.P; lipopolysaccharide transport system permease protein	-
P. sp. J14	WP_028539057.1	ABC transporter [Paenibacillus sp. J14]	[K09691] ABC-2.LPSE.A; lipopolysaccharide transport system ATP-binding protein	-
P. sp. J14	WP_036700344.1	glycosyl transferase family 2 [Paenibacillus sp. J14]	[K20444] rfbC; O-antigen biosynthesis protein [EC:2.4.1.-]	GT2
P. sp. J14	WP_050769681.1	MULTISPECIES: sugar ABC transporter permease [Paenibacillus]	[K10194] togN; oligogalacturonide transport system permease protein	-
P. sp. J14	WP_009223388.1	MULTISPECIES: sugar ABC transporter permease [Paenibacillus]	[K10193] togM; oligogalacturonide transport system permease protein	-
P. sp. J14	WP_028539283.1	ABC transporter substrate-binding protein [Paenibacillus sp. J14]	[K10192] togB; oligogalacturonide transport system substrate-binding protein	-
P. sp. J14	WP_028539510.1	spore gernimation protein [Paenibacillus sp. J14]	[K06295] gerKA; spore germination protein KA	-
P. sp. J14	WP_028539806.1	sugar ABC transporter permease [Paenibacillus sp. J14]	[K17320] lplC; putative aldouronate transport system permease protein	-
P. sp. J14	WP_028539807.1	ABC transporter substrate-binding protein [Paenibacillus sp. J14]	[K17318] lplA; putative aldouronate transport system substrate-binding protein	-
P. sp. J14	WP_051417095.1	beta-fructosidase [Paenibacillus sp. J14]	[K03332] fruA; fructan beta-fructosidase [EC:3.2.1.80]	CBM13+CBM66+GH32
P. sp. J14	WP_028539834.1	ABC transporter substrate-binding protein [Paenibacillus sp. oral taxon 786]	[K02027] ABC.MS.S; multiple sugar transport system substrate-binding protein	-
P. sp. J14	WP_036700962.1	ABC transporter permease [Paenibacillus sp. J14]	[K02025] ABC.MS.P; multiple sugar transport system permease protein	-
P. sp. J14	WP_028539836.1	sugar ABC transporter permease [Paenibacillus sp. J14]	[K02026] ABC.MS.P1; multiple sugar transport system permease protein	-
P. sp. J14	WP_028539837.1	glycoside hydrolase [Paenibacillus sp. J14]	-	GH43
P. sp. J14	WP_028539838.1	glycoside hydrolase family 37 [Paenibacillus sp. JCM 10914]	-	-
P. sp. J14	WP_009225751.1	MULTISPECIES: ABC transporter substrate-binding protein [Paenibacillus]	[K17318] lplA; putative aldouronate transport system substrate-binding protein	-
P. sp. J14	WP_028539922.1	MULTISPECIES: ABC transporter permease [Paenibacillus]	[K17320] lplC; putative aldouronate transport system permease protein	-
P. sp. J14	WP_050769783.1	ABC transporter, permease protein [Paenibacillus sp. oral taxon 786 str. D14]	[K17319] lplB; putative aldouronate transport system permease protein	-
P. sp. J14	WP_036701194.1	neuraminidase, partial [Paenibacillus popilliae]	-	-
P. sp. J14	WP_028540122.1	putative uncharacterized protein [Clostridium bolteae CAG:59]	-	CBM5+GH18
P. sp. J14	WP_051416805.1	ABC transporter substrate-binding protein [Paenibacillus mucilaginosus]	[K17318] lplA; putative aldouronate transport system substrate-binding protein	-
P. sp. J14	WP_028537637.1	ABC transporter permease [Paenibacillus sp. J14]	[K17320] lplC; putative aldouronate transport system permease protein	-
P. sp. J14	WP_028537638.1	protein lplB [Paenibacillus sp. J14]	[K17319] lplB; putative aldouronate transport system permease protein	-
P. sp. J14	WP_028540408.1	spore gernimation protein GerA [Paenibacillus sp. J14]	[K06295] gerKA; spore germination protein KA	-
P. sp. J14	WP_028537974.1	permease [Paenibacillus sp. J14]	[K02026] ABC.MS.P1; multiple sugar transport system permease protein	-
P. sp. J14	WP_036699377.1	ABC transporter permease [Paenibacillus sp. J14]	-	-
P. sp. J14	WP_028537976.1	ABC transporter substrate-binding protein [Listeria weihenstephanensis]	[K02027] ABC.MS.S; multiple sugar transport system substrate-binding protein	-
P. sp. J14	WP_051416831.1	multidrug MFS transporter [Paenibacillus sp. J14]	-	-
P. sp. J14	WP_036699691.1	MFS transporter [Paenibacillus sp. J14]	-	-
P. sp. J14	WP_050769709.1	putative protein LplC [Paenibacillus sp. oral taxon 786 str. D14]	[K17320] lplC; putative aldouronate transport system permease protein	-
P. sp. J14	WP_009223789.1	MULTISPECIES: sugar ABC transporter permease [Paenibacillus]	[K17319] lplB; putative aldouronate transport system permease protein	-
P. sp. J14	WP_028538578.1	ABC transporter substrate-binding protein [Paenibacillus sp. J14]	[K17318] lplA; putative aldouronate transport system substrate-binding protein	-
P. sp. JDR-2	WP_015842599.1	sugar ABC transporter substrate-binding protein [Paenibacillus sp. JDR-2]	[K10439] rbsB; ribose transport system substrate-binding protein	-
P. sp. JDR-2	WP_041613296.1	D-xylose ABC transporter substrate-binding protein [Paenibacillus sp. JDR-2]	[K10543] xylF; D-xylose transport system substrate-binding protein	-
P. sp. JDR-2	WP_015842603.1	sugar ABC transporter substrate-binding protein [Paenibacillus sp. JDR-2]	[K10546] ABC.GGU.S; putative multiple sugar transport system substrate-binding protein	-
P. sp. JDR-2	WP_015842604.1	xylose ABC transporter ATP-binding protein [Paenibacillus sp. JDR-2]	[K10548] ABC.GGU.A; putative multiple sugar transport system ATP-binding protein [EC:3.6.3.17]	-
P. sp. JDR-2	WP_015842605.1	ABC transporter permease [Paenibacillus sp. JDR-2]	[K10547] ABC.GGU.P; putative multiple sugar transport system permease protein	-
P. sp. JDR-2	WP_015842625.1	copper amine oxidase [Thermoanaerobacter italicus]	-	GH26
P. sp. JDR-2	WP_015842749.1	alpha-N-arabinofuranosidase [Paenibacillus sp. JDR-2]	-	CBM35+GH43+SLH
P. sp. JDR-2	WP_015842763.1	MFS transporter [Paenibacillus sp. JDR-2]	[K03291] MFS.SET; MFS transporter, SET family, sugar efflux transporter	-
P. sp. JDR-2	WP_015842773.1	alpha-glucan phosphorylase [Paenibacillus sp. JDR-2]	[K00688] PYG; glycogen phosphorylase [EC:2.4.1.1]	GT35
P. sp. JDR-2	WP_015842775.1	alpha-N-arabinofuranosidase [Paenibacillus sp. JDR-2]	-	GH43
P. sp. JDR-2	WP_015842785.1	binding-protein-dependent transport system inner membrane protein [Paenibacillus sp. JDR-2]	[K17320] lplC; putative aldouronate transport system permease protein	-
P. sp. JDR-2	WP_041613304.1	extracellular solute-binding protein family 1 [Paenibacillus sp. JDR-2]	[K17318] lplA; putative aldouronate transport system substrate-binding protein	-
P. sp. JDR-2	WP_041613306.1	S-layer domain protein [Paenibacillus sp. JDR-2]	-	CBM66+CBM9+SLH
P. sp. JDR-2	WP_015842795.1	sugar ABC transporter permease [Paenibacillus sp. JDR-2]	[K17320] lplC; putative aldouronate transport system permease protein	-
P. sp. JDR-2	WP_015842797.1	S-layer protein [Paenibacillus sp. JDR-2]	-	CBM9+SLH
P. sp. JDR-2	WP_015842799.1	glycoside hydrolase [Paenibacillus sp. JDR-2]	[K05349] bglX; beta-glucosidase [EC:3.2.1.21]	GH3
P. sp. JDR-2	WP_015842803.1	sugar ABC transporter permease [Paenibacillus sp. JDR-2]	[K17319] lplB; putative aldouronate transport system permease protein	-
P. sp. JDR-2	WP_015842804.1	ABC transporter substrate-binding protein [Paenibacillus sp. JDR-2]	[K17318] lplA; putative aldouronate transport system substrate-binding protein	-
P. sp. JDR-2	WP_041613307.1	xylanase [Paenibacillus sp. JDR-2]	[K15531] rexA; oligosaccharide reducing-end xylanase [EC:3.2.1.156]	GH8
P. sp. JDR-2	WP_015842815.1	mannose-6-phosphate isomerase [Paenibacillus sp. JDR-2]	[K01809] manA; mannose-6-phosphate isomerase [EC:5.3.1.8]	-
P. sp. JDR-2	WP_015842902.1	MFS transporter [Paenibacillus sp. JDR-2]	-	-
P. sp. JDR-2	WP_015842916.1	carbohydrate-binding protein [Paenibacillus sp. JDR-2]	-	CBM35+GH36
P. sp. JDR-2	WP_041614046.1	protein lplB [Paenibacillus sp. JDR-2]	[K17319] lplB; putative aldouronate transport system permease protein	-
P. sp. JDR-2	WP_015842920.1	sugar ABC transporter permease [Paenibacillus sp. JDR-2]	[K17320] lplC; putative aldouronate transport system permease protein	-
P. sp. JDR-2	WP_015842946.1	endo-1,4-beta-xylanase [Paenibacillus sp. JDR-2]	[K01181] E3.2.1.8; endo-1,4-beta-xylanase [EC:3.2.1.8]	GH10
P. sp. JDR-2	WP_015842947.1	xylosidase [Paenibacillus sp. JDR-2]	[K01198] xynB; xylan 1,4-beta-xylosidase [EC:3.2.1.37]	GH43
P. sp. JDR-2	WP_015842950.1	MFS transporter [Paenibacillus sp. JDR-2]	-	-
P. sp. JDR-2	WP_015842957.1	ABC transporter permease [Paenibacillus sp. JDR-2]	[K02025] ABC.MS.P; multiple sugar transport system permease protein	-
P. sp. JDR-2	WP_015842958.1	ABC transporter permease [Paenibacillus sp. JDR-2]	[K02026] ABC.MS.P1; multiple sugar transport system permease protein	-
P. sp. JDR-2	WP_015842959.1	ABC transporter substrate-binding protein [Paenibacillus sp. JDR-2]	-	-
P. sp. JDR-2	WP_015842960.1	glycosyl hydrolase [Paenibacillus sp. JDR-2]	[K01193] INV; beta-fructofuranosidase [EC:3.2.1.26]	GH32
P. sp. JDR-2	WP_015842965.1	LacI family transcriptional regulator [Paenibacillus sp. JDR-2]	[K10439] rbsB; ribose transport system substrate-binding protein	-
P. sp. JDR-2	WP_015842972.1	Endoglucanase H [Thermovenabulum gondwanense]	-	GH128+GH26
P. sp. JDR-2	WP_015842976.1	ABC transporter substrate-binding protein [Paenibacillus sp. JDR-2]	[K02027] ABC.MS.S; multiple sugar transport system substrate-binding protein	-
P. sp. JDR-2	WP_015842977.1	sugar ABC transporter permease [Paenibacillus sp. JDR-2]	[K02025] ABC.MS.P; multiple sugar transport system permease protein	-
P. sp. JDR-2	WP_015842978.1	sugar ABC transporter permease [Paenibacillus sp. JDR-2]	[K02026] ABC.MS.P1; multiple sugar transport system permease protein	-
P. sp. JDR-2	WP_015843000.1	MFS transporter [Paenibacillus sp. JDR-2]	-	-
P. sp. JDR-2	WP_015843066.1	ABC transporter substrate-binding protein [Paenibacillus sp. JDR-2]	[K02027] ABC.MS.S; multiple sugar transport system substrate-binding protein	-
P. sp. JDR-2	WP_015843075.1	ABC transporter substrate-binding protein [Paenibacillus sp. JDR-2]	[K10117] msmE; raffinose/stachyose/melibiose transport system substrate-binding protein	-
P. sp. JDR-2	WP_015843076.1	sugar ABC transporter permease [Paenibacillus sp. JDR-2]	[K10118] msmF; raffinose/stachyose/melibiose transport system permease protein	-
P. sp. JDR-2	WP_015843080.1	beta-N-acetylhexosaminidase [Paenibacillus sp. JDR-2]	[K01207] nagZ; beta-N-acetylhexosaminidase [EC:3.2.1.52]	GH3
P. sp. JDR-2	WP_015843087.1	haloacid dehalogenase [Paenibacillus sp. JDR-2]	-	-
P. sp. JDR-2	WP_015843101.1	alpha-L-rhamnosidase [Paenibacillus sp. JDR-2]	-	CBM67+GH78
P. sp. JDR-2	WP_015843107.1	alpha-L-fucosidase [Paenibacillus sp. JDR-2]	[K01206] FUCA; alpha-L-fucosidase [EC:3.2.1.51]	GH29
P. sp. JDR-2	WP_015843110.1	chitinase [Paenibacillus sp. JDR-2]	[K01183] E3.2.1.14; chitinase [EC:3.2.1.14]	GH18
P. sp. JDR-2	WP_015843224.1	KWG repeat protein [Cylindrospermum stagnale]	-	-
P. sp. JDR-2	WP_015843225.1	Ig domain-containing protein [Paenibacillus sp. JDR-2]	-	SLH
P. sp. JDR-2	WP_015843226.1	BNR repeat-like domain containing protein [[Clostridium] termitidis]	-	GH93
P. sp. JDR-2	WP_015843228.1	glycoside hydrolase family 2 [Paenibacillus sp. JDR-2]	-	GH2
P. sp. JDR-2	WP_015843229.1	extracellular solute-binding protein [Paenibacillus sp. JDR-2]	[K02027] ABC.MS.S; multiple sugar transport system substrate-binding protein	-
P. sp. JDR-2	WP_015843230.1	binding-protein-dependent transport system inner membrane protein [Paenibacillus sp. JDR-2]	[K02025] ABC.MS.P; multiple sugar transport system permease protein	-
P. sp. JDR-2	WP_041614130.1	ABC transporter permease [Paenibacillus sp. JDR-2]	[K02026] ABC.MS.P1; multiple sugar transport system permease protein	-
P. sp. JDR-2	WP_015843232.1	BNR repeat-like domain containing protein [[Clostridium] termitidis]	-	GH5+GH93
P. sp. JDR-2	WP_015843273.1	ABC transporter substrate-binding protein [Paenibacillus sp. JDR-2]	[K02027] ABC.MS.S; multiple sugar transport system substrate-binding protein	-
P. sp. JDR-2	WP_015843274.1	ABC transporter permease [Paenibacillus sp. JDR-2]	[K02025] ABC.MS.P; multiple sugar transport system permease protein	-
P. sp. JDR-2	WP_015843275.1	ABC transporter permease [Paenibacillus sp. JDR-2]	[K02026] ABC.MS.P1; multiple sugar transport system permease protein	-
P. sp. JDR-2	WP_015843278.1	ABC transporter permease [Paenibacillus sp. JDR-2]	[K17319] lplB; putative aldouronate transport system permease protein	-
P. sp. JDR-2	WP_015843279.1	ABC transporter permease [Paenibacillus sp. JDR-2]	[K17320] lplC; putative aldouronate transport system permease protein	-
P. sp. JDR-2	WP_041613376.1	glycoside hydrolase family 31 [Paenibacillus sp. JDR-2]	-	GH31
P. sp. JDR-2	WP_041614144.1	putative glycogen debranching enzyme [Paenibacillus alvei DSM 29]	-	GH63
P. sp. JDR-2	WP_015843288.1	sugar ABC transporter substrate-binding protein [Paenibacillus sp. JDR-2]	[K02027] ABC.MS.S; multiple sugar transport system substrate-binding protein	-
P. sp. JDR-2	WP_015843289.1	sugar ABC transporter permease [Paenibacillus sp. JDR-2]	[K02025] ABC.MS.P; multiple sugar transport system permease protein	-
P. sp. JDR-2	WP_015843290.1	sugar ABC transporter permease [Paenibacillus sp. JDR-2]	[K02026] ABC.MS.P1; multiple sugar transport system permease protein	-
P. sp. JDR-2	WP_015843291.1	beta-galactosidase subunit alpha [Paenibacillus sp. JDR-2]	-	GH2
P. sp. JDR-2	WP_015843292.1	MFS transporter [Paenibacillus sp. JDR-2]	-	-
P. sp. JDR-2	WP_015843294.1	protein lplB [Paenibacillus sp. JDR-2]	[K17319] lplB; putative aldouronate transport system permease protein	-
P. sp. JDR-2	WP_015843295.1	ABC transporter permease [Paenibacillus sp. JDR-2]	[K17320] lplC; putative aldouronate transport system permease protein	-
P. sp. JDR-2	WP_015843296.1	ABC transporter substrate-binding protein [Paenibacillus sp. JDR-2]	[K17318] lplA; putative aldouronate transport system substrate-binding protein	-
P. sp. JDR-2	WP_015843297.1	glycoside hydrolase [Paenibacillus sp. JDR-2]	-	GH43
P. sp. JDR-2	WP_015843324.1	glyceraldehyde-3-phosphate dehydrogenase [Paenibacillus sp. JDR-2]	[K00134] GAPDH; glyceraldehyde 3-phosphate dehydrogenase [EC:1.2.1.12]	-
P. sp. JDR-2	WP_049790129.1	Alpha-N-arabinofuranosidase [Paenibacillus sp. JDR-2]	-	CBM35+GH43
P. sp. JDR-2	WP_015843351.1	glycoside hydrolase [Paenibacillus sp. JDR-2]	-	GH31
P. sp. JDR-2	WP_015843356.1	polysaccharide ABC transporter ATP-binding protein [Paenibacillus sp. JDR-2]	[K17319] lplB; putative aldouronate transport system permease protein	-
P. sp. JDR-2	WP_015843357.1	ABC transporter permease [Paenibacillus sp. JDR-2]	[K17320] lplC; putative aldouronate transport system permease protein	-
P. sp. JDR-2	WP_015843358.1	ABC transporter substrate-binding protein [Paenibacillus sp. JDR-2]	-	-
P. sp. JDR-2	WP_041614159.1	ABC transporter substrate-binding protein [Paenibacillus sp. JDR-2]	[K17318] lplA; putative aldouronate transport system substrate-binding protein	-
P. sp. JDR-2	WP_015843369.1	putative uncharacterized protein [Clostridium sp. CAG:1013]	-	GH63
P. sp. JDR-2	WP_015843382.1	alpha-N-arabinofuranosidase [Paenibacillus sp. JDR-2]	-	GH43
P. sp. JDR-2	WP_015843383.1	ABC transporter substrate-binding protein [Paenibacillus sp. JDR-2]	[K17318] lplA; putative aldouronate transport system substrate-binding protein	-
P. sp. JDR-2	WP_015843384.1	sugar ABC transporter permease [Paenibacillus sp. JDR-2]	[K17319] lplB; putative aldouronate transport system permease protein	-
P. sp. JDR-2	WP_015843385.1	sugar ABC transporter permease [Paenibacillus sp. JDR-2]	[K17320] lplC; putative aldouronate transport system permease protein	-
P. sp. JDR-2	WP_015843386.1	beta-galactosidase [Paenibacillus sp. JDR-2]	-	GH2
P. sp. JDR-2	WP_015843407.1	ABC transporter substrate-binding protein [Paenibacillus sp. JDR-2]	[K17318] lplA; putative aldouronate transport system substrate-binding protein	-
P. sp. JDR-2	WP_015843413.1	MFS transporter [Paenibacillus sp. JDR-2]	-	-
P. sp. JDR-2	WP_015843436.1	xylulokinase [Paenibacillus sp. JDR-2]	[K00854] xylB; xylulokinase [EC:2.7.1.17]	-
P. sp. JDR-2	WP_015843453.1	glycoside hydrolase [Paenibacillus sp. JDR-2]	[K05349] bglX; beta-glucosidase [EC:3.2.1.21]	GH3
P. sp. JDR-2	WP_015843455.1	LacI family transcriptional regulator [Paenibacillus sp. JDR-2]	[K10439] rbsB; ribose transport system substrate-binding protein	-
P. sp. JDR-2	WP_015843458.1	extracellular solute-binding protein [Paenibacillus sp. JDR-2]	[K17315] gtsA; glucose/mannose transport system substrate-binding protein	-
P. sp. JDR-2	WP_015843476.1	LmbE family protein [Paenibacillus sp. JDR-2]	-	CE14
P. sp. JDR-2	WP_015843479.1	phosphoglyceromutase [Paenibacillus sp. JDR-2]	[K01834] PGAM; 2,3-bisphosphoglycerate-dependent phosphoglycerate mutase [EC:5.4.2.11]	-
P. sp. JDR-2	WP_015843480.1	MFS transporter [Paenibacillus sp. JDR-2]	[K08221] yitG; MFS transporter, ACDE family, multidrug resistance protein	-
P. sp. JDR-2	WP_015843487.1	MFS transporter [Paenibacillus sp. JDR-2]	[K08168] tetB; MFS transporter, DHA2 family, metal-tetracycline-proton antiporter	-
P. sp. JDR-2	WP_015843490.1	carbohydrate kinase [Paenibacillus sp. JDR-2]	[K00854] xylB; xylulokinase [EC:2.7.1.17]	-
P. sp. JDR-2	WP_015843491.1	MFS transporter [Paenibacillus sp. JDR-2]	-	-
P. sp. JDR-2	WP_015843492.1	class II aldolase/adducin family protein [Paenibacillus sp. JDR-2]	[K01628] fucA; L-fuculose-phosphate aldolase [EC:4.1.2.17]	-
P. sp. JDR-2	WP_015843503.1	beta-lactamase [Paenibacillus sp. FSL H8-457]	-	-
P. sp. JDR-2	WP_015843505.1	Zn-dependent hydrolase [Lysobacter antibioticus]	-	-
P. sp. JDR-2	WP_041614180.1	alpha-N-arabinofuranosidase [Paenibacillus sp. JDR-2]	-	GH43
P. sp. JDR-2	WP_015843543.1	ABC transporter substrate-binding protein [Paenibacillus sp. JDR-2]	[K02027] ABC.MS.S; multiple sugar transport system substrate-binding protein	-
P. sp. JDR-2	WP_049790131.1	sugar ABC transporter permease [Paenibacillus sp. JDR-2]	[K02025] ABC.MS.P; multiple sugar transport system permease protein	-
P. sp. JDR-2	WP_015843545.1	sugar ABC transporter ATP-binding protein [Paenibacillus sp. JDR-2]	[K02026] ABC.MS.P1; multiple sugar transport system permease protein	-
P. sp. JDR-2	WP_015843560.1	MBL fold metallo-hydrolase [Paenibacillus sp. JDR-2]	-	-
P. sp. JDR-2	WP_015843568.1	spore germination protein GerA [Paenibacillus sp. JDR-2]	[K06295] gerKA; spore germination protein KA	-
P. sp. JDR-2	WP_049790038.1	cupin [Paenibacillus sp. JDR-2]	-	-
P. sp. JDR-2	WP_015843593.1	ABC transporter substrate-binding protein [Paenibacillus sp. JDR-2]	[K10117] msmE; raffinose/stachyose/melibiose transport system substrate-binding protein	-
P. sp. JDR-2	WP_041613401.1	S-layer domain protein [Paenibacillus sp. JDR-2]	-	SLH+cohesin
P. sp. JDR-2	WP_049790039.1	Xylan 1,4-beta-xylosidase [Paenibacillus sp. JDR-2]	[K05349] bglX; beta-glucosidase [EC:3.2.1.21]	GH3+cohesin+dockerin
P. sp. JDR-2	WP_015843606.1	ABC transporter substrate-binding protein [Paenibacillus sp. JDR-2]	[K02027] ABC.MS.S; multiple sugar transport system substrate-binding protein	-
P. sp. JDR-2	WP_015843611.1	PTS acetylglucosamine transporter subunit IIB [Paenibacillus sp. JDR-2]	[K02803] PTS-Nag-EIIB; PTS system, N-acetylglucosamine-specific IIB component [EC:2.7.1.193]	-
P. sp. JDR-2	WP_015843612.1	PTS glucose transporter subunit IIA [Paenibacillus sp. JDR-2]	[K02777] PTS-Glc-EIIA; PTS system, sugar-specific IIA component [EC:2.7.1.-]	-
P. sp. JDR-2	WP_015843621.1	ABC transporter substrate-binding protein [Paenibacillus sp. JDR-2]	[K10117] msmE; raffinose/stachyose/melibiose transport system substrate-binding protein	-
P. sp. JDR-2	WP_015843663.1	ABC transporter substrate-binding protein [Paenibacillus sp. JDR-2]	[K02027] ABC.MS.S; multiple sugar transport system substrate-binding protein	-
P. sp. JDR-2	WP_015843664.1	binding-protein-dependent transport system inner membrane protein [Paenibacillus sp. JDR-2]	[K02025] ABC.MS.P; multiple sugar transport system permease protein	-
P. sp. JDR-2	WP_015843665.1	sugar ABC transporter permease [Paenibacillus sp. JDR-2]	[K02026] ABC.MS.P1; multiple sugar transport system permease protein	-
P. sp. JDR-2	WP_041613404.1	extracellular solute-binding protein family 1 [Paenibacillus sp. JDR-2]	[K02027] ABC.MS.S; multiple sugar transport system substrate-binding protein	-
P. sp. JDR-2	WP_015843670.1	ABC transporter substrate-binding protein [Paenibacillus sp. JDR-2]	[K17318] lplA; putative aldouronate transport system substrate-binding protein	-
P. sp. JDR-2	WP_015843675.1	ABC transporter substrate-binding protein [Paenibacillus sp. JDR-2]	[K17318] lplA; putative aldouronate transport system substrate-binding protein	-
P. sp. JDR-2	WP_015843688.1	tetracycline resistance MFS efflux pump [Paenibacillus sp. JDR-2]	[K08151] tetA; MFS transporter, DHA1 family, tetracycline resistance protein	-
P. sp. JDR-2	WP_012772194.1	ABC transporter permease [Paenibacillus sp. JDR-2]	[K10118] msmF; raffinose/stachyose/melibiose transport system permease protein	-
P. sp. JDR-2	WP_012772195.1	ABC transporter permease [Paenibacillus sp. JDR-2]	[K10119] msmG; raffinose/stachyose/melibiose transport system permease protein	-
P. sp. JDR-2	WP_012772202.1	ABC transporter substrate-binding protein [Paenibacillus sp. JDR-2]	[K17318] lplA; putative aldouronate transport system substrate-binding protein	-
P. sp. JDR-2	WP_015844084.1	MFS transporter [Paenibacillus sp. JDR-2]	-	-
P. sp. JDR-2	WP_041613246.1	glycosyl hydrolase [Paenibacillus sp. JDR-2]	-	CBM6+GH76
P. sp. JDR-2	WP_012772223.1	endo-1,4-beta-xylanase A [Paenibacillus sp. JDR-2]	[K01181] E3.2.1.8; endo-1,4-beta-xylanase [EC:3.2.1.8]	CBM22+CBM9+GH10+SLH
P. sp. JDR-2	WP_015844131.1	alpha-glucosidase [Bacillus sp. LF1]	-	GH63
P. sp. JDR-2	WP_041613434.1	extracellular solute-binding protein family 1 [Paenibacillus sp. JDR-2]	[K17318] lplA; putative aldouronate transport system substrate-binding protein	-
P. sp. JDR-2	WP_015844135.1	sugar ABC transporter permease [Paenibacillus sp. JDR-2]	[K17319] lplB; putative aldouronate transport system permease protein	-
P. sp. JDR-2	WP_015844136.1	ABC transporter permease [Paenibacillus sp. JDR-2]	[K17320] lplC; putative aldouronate transport system permease protein	-
P. sp. JDR-2	WP_015844138.1	xylose isomerase [Paenibacillus sp. JDR-2]	-	-
P. sp. JDR-2	WP_012772224.1	MFS transporter [Paenibacillus sp. JDR-2]	-	-
P. sp. JDR-2	WP_015844139.1	ABC transporter substrate-binding protein [Paenibacillus sp. JDR-2]	[K17318] lplA; putative aldouronate transport system substrate-binding protein	-
P. sp. JDR-2	WP_015844146.1	ABC transporter substrate-binding protein [Paenibacillus sp. JDR-2]	[K10117] msmE; raffinose/stachyose/melibiose transport system substrate-binding protein	-
P. sp. JDR-2	WP_015844147.1	ABC transporter substrate-binding protein [Paenibacillus sp. JDR-2]	[K10117] msmE; raffinose/stachyose/melibiose transport system substrate-binding protein	-
P. sp. JDR-2	WP_015844148.1	sugar ABC transporter permease [Paenibacillus sp. JDR-2]	[K10118] msmF; raffinose/stachyose/melibiose transport system permease protein	-
P. sp. JDR-2	WP_015844149.1	sugar ABC transporter permease [Paenibacillus sp. JDR-2]	[K10119] msmG; raffinose/stachyose/melibiose transport system permease protein	-
P. sp. JDR-2	WP_041614256.1	binding-protein-dependent transport systems inner membrane component [Paenibacillus sp. JDR-2]	[K17319] lplB; putative aldouronate transport system permease protein	-
P. sp. JDR-2	WP_015844159.1	sugar ABC transporter permease [Paenibacillus sp. JDR-2]	[K17320] lplC; putative aldouronate transport system permease protein	-
P. sp. JDR-2	WP_015844160.1	ABC transporter substrate-binding protein [Paenibacillus sp. JDR-2]	[K17318] lplA; putative aldouronate transport system substrate-binding protein	-
P. sp. JDR-2	WP_015844163.1	alpha-glucosidase [Bacillus sp. LF1]	-	GH63
P. sp. JDR-2	WP_015844166.1	raffinose synthase [Paenibacillus sp. JDR-2]	-	-
P. sp. JDR-2	WP_049790045.1	Xylose isomerase domain protein TIM barrel [Paenibacillus sp. JDR-2]	-	-
P. sp. JDR-2	WP_015844174.1	sugar ABC transporter permease [Paenibacillus sp. JDR-2]	[K02025] ABC.MS.P; multiple sugar transport system permease protein	-
P. sp. JDR-2	WP_015844175.1	sugar ABC transporter permease [Paenibacillus sp. JDR-2]	[K02026] ABC.MS.P1; multiple sugar transport system permease protein	-
P. sp. JDR-2	WP_015844177.1	putative uncharacterized protein [Coprobacillus sp. CAG:826]	-	GH13
P. sp. JDR-2	WP_049789979.1	major facilitator superfamily MFS_1 [Paenibacillus sp. JDR-2]	-	-
P. sp. JDR-2	WP_015844284.1	cobalt ABC transporter ATP-binding protein [Paenibacillus sp. JDR-2]	[K16786] ecfA1; energy-coupling factor transport system ATP-binding protein [EC:3.6.3.-]	-
P. sp. JDR-2	WP_015844336.1	germination protein KA [Paenibacillus sp. JDR-2]	[K06295] gerKA; spore germination protein KA	-
P. sp. JDR-2	WP_015844343.1	MFS transporter [Paenibacillus sp. JDR-2]	-	-
P. sp. JDR-2	WP_015844345.1	SH3 type 3 domain-containing protein [Paenibacillus sp. JDR-2]	-	GH73
P. sp. JDR-2	WP_041614284.1	methylisocitrate lyase [Paenibacillus sp. JDR-2]	[K03417] prpB; methylisocitrate lyase [EC:4.1.3.30]	-
P. sp. JDR-2	WP_015844368.1	2-methylcitrate dehydratase [Paenibacillus sp. JDR-2]	[K01720] prpD; 2-methylcitrate dehydratase [EC:4.2.1.79]	-
P. sp. JDR-2	WP_015844375.1	putative permease [Thermobacillus composti KWC4]	-	-
P. sp. JDR-2	WP_015844383.1	spore germination protein GerA [Paenibacillus sp. JDR-2]	[K06295] gerKA; spore germination protein KA	-
P. sp. JDR-2	WP_015844431.1	beta-galactosidase [Paenibacillus sp. JDR-2]	[K05350] bglB; beta-glucosidase [EC:3.2.1.21]	GH1
P. sp. JDR-2	WP_015844434.1	glycoside hydrolase [Paenibacillus sp. JDR-2]	-	CBM6+CBM66+GH43
P. sp. JDR-2	WP_015844440.1	ABC transporter substrate-binding protein [Paenibacillus sp. JDR-2]	[K17318] lplA; putative aldouronate transport system substrate-binding protein	-
P. sp. JDR-2	WP_015844441.1	ABC transporter permease [Paenibacillus sp. JDR-2]	[K17319] lplB; putative aldouronate transport system permease protein	-
P. sp. JDR-2	WP_015844454.1	phosphoglycerate mutase [Paenibacillus sp. JDR-2]	[K01834] PGAM; 2,3-bisphosphoglycerate-dependent phosphoglycerate mutase [EC:5.4.2.11]	-
P. sp. JDR-2	WP_015844488.1	MFS transporter [Paenibacillus sp. JDR-2]	-	-
P. sp. JDR-2	WP_015844502.1	membrane protein [Paenibacillus sp. JDR-2]	[K06295] gerKA; spore germination protein KA	-
P. sp. JDR-2	WP_015844510.1	MFS transporter [Paenibacillus sp. JDR-2]	-	-
P. sp. JDR-2	WP_015844525.1	MFS transporter [Paenibacillus sp. JDR-2]	-	-
P. sp. JDR-2	WP_015844558.1	GerA spore germination protein [Paenibacillus sp. JDR-2]	[K06295] gerKA; spore germination protein KA	-
P. sp. JDR-2	WP_015844568.1	glycoside hydrolase [Paenibacillus sp. JDR-2]	-	GH43
P. sp. JDR-2	WP_015844584.1	alpha-galactosidase [Paenibacillus sp. JDR-2]	-	GH110
P. sp. JDR-2	WP_015844585.1	beta-glucuronidase [Paenibacillus sp. JDR-2]	[K01195] uidA; beta-glucuronidase [EC:3.2.1.31]	GH2
P. sp. JDR-2	WP_049790050.1	Exopolysaccharide biosynthesis protein [Paenibacillus sp. JDR-2]	-	-
P. sp. JDR-2	WP_049789981.1	protein lplB [Paenibacillus sp. JDR-2]	[K17319] lplB; putative aldouronate transport system permease protein	-
P. sp. JDR-2	WP_012772273.1	ABC transporter permease [Paenibacillus sp. JDR-2]	[K17320] lplC; putative aldouronate transport system permease protein	-
P. sp. JDR-2	WP_015844607.1	glycosyl hydrolase [Paenibacillus sp. JDR-2]	-	GH43
P. sp. JDR-2	WP_012772274.1	ABC transporter substrate-binding protein [Paenibacillus sp. JDR-2]	[K17318] lplA; putative aldouronate transport system substrate-binding protein	-
P. sp. JDR-2	WP_015844628.1	MFS transporter [Paenibacillus sp. JDR-2]	-	-
P. sp. JDR-2	WP_049790151.1	spore gernimation protein GerA [Paenibacillus sp. JDR-2]	[K06295] gerKA; spore germination protein KA	-
P. sp. JDR-2	WP_015844643.1	germination protein GerA [Paenibacillus sp. JDR-2]	-	-
P. sp. JDR-2	WP_015844696.1	membrane protein [Paenibacillus sp. JDR-2]	[K06295] gerKA; spore germination protein KA	-
P. sp. JDR-2	WP_015844701.1	MFS transporter [Paenibacillus sp. JDR-2]	-	-
P. sp. JDR-2	WP_015844703.1	carbohydrate-binding protein [Paenibacillus sp. JDR-2]	-	CBM35+GH95
P. sp. JDR-2	WP_015844711.1	MFS transporter [Paenibacillus sp. JDR-2]	-	-
P. sp. JDR-2	WP_015844712.1	membrane protein [Paenibacillus sp. JDR-2]	[K06295] gerKA; spore germination protein KA	-
P. sp. JDR-2	WP_041613471.1	extracellular solute-binding protein family 1 [Paenibacillus sp. JDR-2]	[K02027] ABC.MS.S; multiple sugar transport system substrate-binding protein	-
P. sp. JDR-2	WP_015844726.1	spore germination protein GerA [Paenibacillus sp. JDR-2]	-	-
P. sp. JDR-2	WP_015844753.1	membrane protein [Paenibacillus sp. JDR-2]	[K06295] gerKA; spore germination protein KA	-
P. sp. JDR-2	WP_015844783.1	multidrug ABC transporter permease [Paenibacillus sp. JDR-2]	-	-
P. sp. JDR-2	WP_015844815.1	glyceraldehyde-3-phosphate dehydrogenase [Paenibacillus sp. JDR-2]	[K00134] GAPDH; glyceraldehyde 3-phosphate dehydrogenase [EC:1.2.1.12]	-
P. sp. JDR-2	WP_012772299.1	alpha-L-rhamnosidase [Paenibacillus sp. JDR-2]	[K05989] ramA; alpha-L-rhamnosidase [EC:3.2.1.40]	CBM67+GH78
P. sp. JDR-2	WP_041613484.1	sugar ABC transporter permease [Paenibacillus sp. JDR-2]	[K17319] lplB; putative aldouronate transport system permease protein	-
P. sp. JDR-2	WP_049790154.1	sugar ABC transporter permease [Paenibacillus sp. JDR-2]	[K17320] lplC; putative aldouronate transport system permease protein	-
P. sp. JDR-2	WP_015844855.1	ABC transporter substrate-binding protein [Paenibacillus sp. JDR-2]	[K17318] lplA; putative aldouronate transport system substrate-binding protein	-
P. sp. JDR-2	WP_015844863.1	fructose 1,6-bisphosphatase [Paenibacillus sp. JDR-2]	[K04041] fbp3; fructose-1,6-bisphosphatase III [EC:3.1.3.11]	-
P. sp. JDR-2	WP_012772319.1	beta-glucosidase [Paenibacillus sp. JDR-2]	[K05349] bglX; beta-glucosidase [EC:3.2.1.21]	GH3
P. sp. JDR-2	WP_015845114.1	L-rhamnose isomerase [Paenibacillus sp. JDR-2]	[K01813] rhaA; L-rhamnose isomerase [EC:5.3.1.14]	-
P. sp. JDR-2	WP_041613798.1	ribokinase [Paenibacillus sp. JDR-2]	[K00852] rbsK; ribokinase [EC:2.7.1.15]	-
P. sp. JDR-2	WP_012772331.1	chitooligosaccharide deacetylase [Paenibacillus sp. JDR-2]	-	CE4
P. sp. JDR-2	WP_015845164.1	ABC transporter substrate-binding protein [Paenibacillus sp. JDR-2]	[K02027] ABC.MS.S; multiple sugar transport system substrate-binding protein	-
P. sp. JDR-2	WP_015845171.1	ABC transporter substrate-binding protein [Paenibacillus sp. JDR-2]	[K02027] ABC.MS.S; multiple sugar transport system substrate-binding protein	-
P. sp. JDR-2	WP_015845176.1	membrane protein [Paenibacillus sp. JDR-2]	[K06295] gerKA; spore germination protein KA	-
P. sp. JDR-2	WP_015845181.1	ABC transporter permease [Paenibacillus sp. JDR-2]	[K17320] lplC; putative aldouronate transport system permease protein	-
P. sp. JDR-2	WP_015845182.1	sugar ABC transporter permease [Paenibacillus sp. JDR-2]	[K17319] lplB; putative aldouronate transport system permease protein	-
P. sp. JDR-2	WP_015845202.1	glycoside hydrolase [Paenibacillus sp. JDR-2]	-	GH20
P. sp. JDR-2	WP_015845215.1	MFS transporter [Paenibacillus sp. JDR-2]	-	-
P. sp. JDR-2	WP_015845229.1	ABC transporter substrate-binding protein [Paenibacillus sp. JDR-2]	[K17318] lplA; putative aldouronate transport system substrate-binding protein	-
P. sp. JDR-2	WP_041614397.1	Putative endoglucanase [Acidobacteria bacterium DSM 100886]	-	-
P. sp. JDR-2	WP_015845240.1	xylose isomerase [Paenibacillus sp. JDR-2]	-	-
P. sp. JDR-2	WP_015845246.1	alpha-rhamnosidase [Paenibacillus sp. JDR-2]	-	GH78
P. sp. JDR-2	WP_015845250.1	binding-protein-dependent transport system inner membrane protein [Paenibacillus sp. JDR-2]	[K10119] msmG; raffinose/stachyose/melibiose transport system permease protein	-
P. sp. JDR-2	WP_015845251.1	binding-protein-dependent transport system inner membrane protein [Paenibacillus sp. JDR-2]	[K10118] msmF; raffinose/stachyose/melibiose transport system permease protein	-
P. sp. JDR-2	WP_015845252.1	ABC transporter substrate-binding protein [Paenibacillus sp. JDR-2]	[K10117] msmE; raffinose/stachyose/melibiose transport system substrate-binding protein	-
P. sp. JDR-2	WP_012772352.1	EmrB/QacA subfamily drug resistance transporter [Paenibacillus sp. JDR-2]	-	-
P. sp. JDR-2	WP_015845403.1	cupin [Paenibacillus sp. JDR-2]	-	-
P. sp. JDR-2	WP_049790062.1	glycosyl transferase family 2 [Paenibacillus sp. JDR-2]	-	GT2
P. sp. JDR-2	WP_015845514.1	coagulation factor 5/8 type domain-containing protein [Caldicellulosiruptor hydrothermalis]	-	CBM35+GH87
P. sp. JDR-2	WP_015845527.1	ABC transporter substrate-binding protein [Paenibacillus sp. JDR-2]	[K02027] ABC.MS.S; multiple sugar transport system substrate-binding protein	-
P. sp. JDR-2	WP_015845542.1	cysteine transporter [Paenibacillus beijingensis]	-	-
P. sp. JDR-2	WP_015845557.1	ribokinase [Paenibacillus sp. JDR-2]	[K00852] rbsK; ribokinase [EC:2.7.1.15]	-
P. sp. JDR-2	WP_015845624.1	S-layer protein [Paenibacillus sp. JDR-2]	-	CBM35+GH87+SLH
P. sp. JDR-2	WP_049790064.1	MFS transporter [Paenibacillus sp. JDR-2]	-	-
P. sp. JDR-2	WP_015845630.1	ABC transporter substrate-binding protein [Paenibacillus sp. JDR-2]	[K02027] ABC.MS.S; multiple sugar transport system substrate-binding protein	-
P. sp. JDR-2	WP_015845631.1	alpha-N-arabinofuranosidase [Paenibacillus sp. JDR-2]	-	CBM35+GH43
P. sp. JDR-2	WP_015845632.1	ABC transporter permease [Paenibacillus sp. JDR-2]	[K02026] ABC.MS.P1; multiple sugar transport system permease protein	-
P. sp. JDR-2	WP_015845633.1	ABC transporter permease [Paenibacillus sp. JDR-2]	[K02025] ABC.MS.P; multiple sugar transport system permease protein	-
P. sp. JDR-2	WP_015845634.1	ABC transporter substrate-binding protein [Paenibacillus sp. JDR-2]	[K02027] ABC.MS.S; multiple sugar transport system substrate-binding protein	-
P. sp. JDR-2	WP_015845635.1	glycoside hydrolase family 2 [Paenibacillus sp. JDR-2]	-	GH2
P. sp. JDR-2	WP_015845638.1	glycoside hydrolase [Paenibacillus sp. JDR-2]	-	CBM6+CBM66+GH43
P. sp. JDR-2	WP_015845641.1	glycoside hydrolase [Paenibacillus sp. JDR-2]	[K01179] E3.2.1.4; endoglucanase [EC:3.2.1.4]	GH5
P. sp. JDR-2	WP_015845642.1	sugar phosphate isomerase [Paenibacillus sp. JDR-2]	-	-
P. sp. JDR-2	WP_015845649.1	sugar transporter [Paenibacillus sp. JDR-2]	[K03292] TC.GPH; glycoside/pentoside/hexuronide:cation symporter, GPH family	-
P. sp. JDR-2	WP_015845650.1	beta-galactosidase [Paenibacillus sp. JDR-2]	[K01190] lacZ; beta-galactosidase [EC:3.2.1.23]	GH2
P. sp. JDR-2	WP_015845658.1	F5/8 type C domain protein [Paenibacillus sp. oral taxon 786 str. D14]	-	CBM32
P. sp. JDR-2	WP_015845659.1	xylose isomerase [Paenibacillus sp. JDR-2]	-	-
P. sp. JDR-2	WP_015845674.1	arabinanase [Paenibacillus sp. JDR-2]	[K06113] abnA; arabinan endo-1,5-alpha-L-arabinosidase [EC:3.2.1.99]	GH43
P. sp. JDR-2	WP_041613532.1	spore gernimation protein GerA [Paenibacillus sp. JDR-2]	[K06295] gerKA; spore germination protein KA	-
P. sp. JDR-2	WP_015845688.1	beta-galactosidase [Paenibacillus sp. JDR-2]	[K12308] bgaB; beta-galactosidase [EC:3.2.1.23]	CBM67+GH35
P. sp. JDR-2	WP_015845741.1	beta-galactosidase [Paenibacillus sp. JDR-2]	-	GH29
P. sp. JDR-2	WP_015845748.1	binding-protein-dependent transport system inner membrane protein [Paenibacillus sp. JDR-2]	[K17320] lplC; putative aldouronate transport system permease protein	-
P. sp. JDR-2	WP_015845749.1	protein lplB [Paenibacillus sp. JDR-2]	[K17319] lplB; putative aldouronate transport system permease protein	-
P. sp. JDR-2	WP_041613539.1	ABC-type sugar transport system periplasmic component-like protein [Paenibacillus sp. JDR-2]	[K17318] lplA; putative aldouronate transport system substrate-binding protein	-
P. sp. JDR-2	WP_012772392.1	alpha-galactosidase [Paenibacillus sp. JDR-2]	[K07407] E3.2.1.22B; alpha-galactosidase [EC:3.2.1.22]	GH36
P. sp. JDR-2	WP_015845761.1	ABC transporter permease [Paenibacillus sp. JDR-2]	[K17320] lplC; putative aldouronate transport system permease protein	-
P. sp. JDR-2	WP_015845762.1	sugar ABC transporter permease [Paenibacillus sp. JDR-2]	[K17319] lplB; putative aldouronate transport system permease protein	-
P. sp. JDR-2	WP_015845766.1	alpha-mannosidase [Paenibacillus sp. JDR-2]	[K01191] E3.2.1.24; alpha-mannosidase [EC:3.2.1.24]	GH38
P. sp. JDR-2	WP_015845767.1	glycosyl hydrolase family protein [Paenibacillus sp. JDR-2]	[K01191] E3.2.1.24; alpha-mannosidase [EC:3.2.1.24]	GH38
P. sp. JDR-2	WP_041613542.1	binding-protein-dependent transport systems inner membrane component [Paenibacillus sp. JDR-2]	-	-
P. sp. JDR-2	WP_015845794.1	ABC transporter substrate-binding protein [Paenibacillus sp. JDR-2]	[K02027] ABC.MS.S; multiple sugar transport system substrate-binding protein	-
P. sp. JDR-2	WP_015845810.1	endo-1,4-beta-xylanase [Paenibacillus sp. JDR-2]	[K01181] E3.2.1.8; endo-1,4-beta-xylanase [EC:3.2.1.8]	GH10
P. sp. JDR-2	WP_041614514.1	extracellular solute-binding protein family 1 [Paenibacillus sp. JDR-2]	-	-
P. sp. JDR-2	WP_015845824.1	endo-1,4-beta-xylanase [Paenibacillus sp. JDR-2]	[K01181] E3.2.1.8; endo-1,4-beta-xylanase [EC:3.2.1.8]	GH10
P. sp. JDR-2	WP_015845825.1	glycoside hydrolase [Paenibacillus sp. JDR-2]	-	GH43
P. sp. JDR-2	WP_015845828.1	alpha-galactosidase [Paenibacillus sp. JDR-2]	[K07407] E3.2.1.22B; alpha-galactosidase [EC:3.2.1.22]	GH27
P. sp. JDR-2	WP_015845831.1	arabinoxylan arabinofuranohydrolase [Paenibacillus sp. JDR-2]	[K15921] xynD; arabinoxylan arabinofuranohydrolase [EC:3.2.1.55]	CBM6+GH43
P. sp. JDR-2	WP_049790165.1	ABC transporter substrate-binding protein [Paenibacillus sp. JDR-2]	[K17318] lplA; putative aldouronate transport system substrate-binding protein	-
P. sp. JDR-2	WP_015845835.1	endoglucanase [Paenibacillus sp. JDR-2]	-	CBM13
P. sp. JDR-2	WP_015845842.1	ABC transporter substrate-binding protein [Paenibacillus sp. JDR-2]	[K17318] lplA; putative aldouronate transport system substrate-binding protein	-
P. sp. JDR-2	WP_015845843.1	ABC transporter permease [Paenibacillus sp. JDR-2]	[K17320] lplC; putative aldouronate transport system permease protein	-
P. sp. JDR-2	WP_015845844.1	sugar ABC transporter permease [Paenibacillus sp. JDR-2]	[K17319] lplB; putative aldouronate transport system permease protein	-
P. sp. JDR-2	WP_041613552.1	ABC transporter permease [Paenibacillus sp. JDR-2]	[K10119] msmG; raffinose/stachyose/melibiose transport system permease protein	-
P. sp. JDR-2	WP_015845850.1	ABC transporter permease [Paenibacillus sp. JDR-2]	[K10118] msmF; raffinose/stachyose/melibiose transport system permease protein	-
P. sp. JDR-2	WP_015845894.1	LacI family transcriptional regulator [Paenibacillus sp. JDR-2]	[K10439] rbsB; ribose transport system substrate-binding protein	-
P. sp. JDR-2	WP_041613579.1	MFS transporter [Paenibacillus sp. JDR-2]	[K08224] ynfM; MFS transporter, YNFM family, putative membrane transport protein	-
P. sp. JDR-2	WP_015846111.1	multidrug MFS transporter [Paenibacillus sp. JDR-2]	-	-
P. sp. JDR-2	WP_015846120.1	phosphoglycerate mutase [Paenibacillus sp. JDR-2]	[K15634] gpmB; probable phosphoglycerate mutase [EC:5.4.2.12]	-
P. sp. JDR-2	WP_015846139.1	major facilitator superfamily protein [Paenibacillus sp. JDR-2]	-	-
P. sp. JDR-2	WP_012772434.1	ABC transporter substrate-binding protein [Paenibacillus sp. JDR-2]	[K17318] lplA; putative aldouronate transport system substrate-binding protein	-
P. sp. JDR-2	WP_015846187.1	xylose isomerase [Bacillus sp. FJAT-18019]	-	-
P. sp. JDR-2	WP_015846201.1	alpha-mannosidase [Paenibacillus sp. JDR-2]	[K01191] E3.2.1.24; alpha-mannosidase [EC:3.2.1.24]	GH38
P. sp. JDR-2	WP_015846203.1	ABC transporter permease [Paenibacillus sp. JDR-2]	[K02026] ABC.MS.P1; multiple sugar transport system permease protein	-
P. sp. JDR-2	WP_015846204.1	ABC transporter permease [Paenibacillus sp. JDR-2]	[K02025] ABC.MS.P; multiple sugar transport system permease protein	-
P. sp. JDR-2	WP_015846206.1	glutaminase [Paenibacillus chondroitinus]	-	-
P. sp. JDR-2	WP_015846228.1	alpha-1,2-mannosidase [Paenibacillus sp. JDR-2]	-	CBM32+CBM6+GH92
P. sp. JDR-2	WP_015846264.1	MFS transporter [Paenibacillus sp. JDR-2]	-	-
P. sp. JDR-2	WP_015846282.1	arabinogalactan endo-1,4-beta-galactosidase [Paenibacillus sp. JDR-2]	-	CBM61+GH53+SLH
P. sp. JDR-2	WP_015846283.1	sugar ABC transporter substrate-binding protein [Paenibacillus sp. JDR-2]	[K17318] lplA; putative aldouronate transport system substrate-binding protein	-
P. sp. JDR-2	WP_015846284.1	sugar ABC transporter permease [Paenibacillus sp. JDR-2]	[K17320] lplC; putative aldouronate transport system permease protein	-
P. sp. JDR-2	WP_015846493.1	alpha-L-fucosidase [Paenibacillus sp. JDR-2]	[K01206] FUCA; alpha-L-fucosidase [EC:3.2.1.51]	GH29
P. sp. JDR-2	WP_015846512.1	polysaccharide deacetylase [Paenibacillus sp. JDR-2]	-	CE4
P. sp. JDR-2	WP_041613629.1	polysaccharide deacetylase [Paenibacillus sp. JDR-2]	-	CE4
P. sp. JDR-2	WP_015846562.1	glycoside hydrolase family 2 [Paenibacillus sp. JDR-2]	-	GH2
P. sp. JDR-2	WP_015846563.1	glycoside hydrolase [Paenibacillus sp. JDR-2]	-	CBM35+CBM66+GH43
P. sp. JDR-2	WP_015846566.1	ABC transporter substrate-binding protein [Paenibacillus sp. JDR-2]	[K02027] ABC.MS.S; multiple sugar transport system substrate-binding protein	-
P. sp. JDR-2	WP_012772476.1	ABC transporter substrate-binding protein [Paenibacillus sp. JDR-2]	[K17318] lplA; putative aldouronate transport system substrate-binding protein	-
P. sp. JDR-2	WP_012772477.1	glycosyl transferase family 2 [Paenibacillus sp. JDR-2]	[K01195] uidA; beta-glucuronidase [EC:3.2.1.31]	GH2
P. sp. JDR-2	WP_015846579.1	glycosyl hydrolase [Paenibacillus sp. JDR-2]	-	GH76
P. sp. JDR-2	WP_015846580.1	glycosyl hydrolase [Paenibacillus sp. JDR-2]	-	GH76
P. sp. JDR-2	WP_015846581.1	glycosyl hydrolase [Paenibacillus sp. JDR-2]	-	GH76
P. sp. JDR-2	WP_015846582.1	ABC transporter permease [Paenibacillus sp. JDR-2]	[K02026] ABC.MS.P1; multiple sugar transport system permease protein	-
P. sp. JDR-2	WP_015846583.1	sugar ABC transporter permease [Paenibacillus sp. JDR-2]	[K02025] ABC.MS.P; multiple sugar transport system permease protein	-
P. sp. JDR-2	WP_015846584.1	ABC transporter substrate-binding protein [Paenibacillus sp. JDR-2]	[K02027] ABC.MS.S; multiple sugar transport system substrate-binding protein	-
P. sp. JDR-2	WP_015846590.1	ABC transporter substrate-binding protein [Paenibacillus sp. JDR-2]	[K17318] lplA; putative aldouronate transport system substrate-binding protein	-
P. sp. JDR-2	WP_015846591.1	sugar ABC transporter permease [Paenibacillus sp. JDR-2]	[K17320] lplC; putative aldouronate transport system permease protein	-
P. sp. JDR-2	WP_015846604.1	predicted protein [Physcomitrella patens]	-	-
P. sp. JDR-2	WP_015846607.1	alpha-galactosidase [Paenibacillus sp. JDR-2]	[K07407] E3.2.1.22B; alpha-galactosidase [EC:3.2.1.22]	GH36
P. sp. JDR-2	WP_015846614.1	glycoside hydrolase [Paenibacillus sp. JDR-2]	[K01192] E3.2.1.25; beta-mannosidase [EC:3.2.1.25]	GH2
P. sp. JDR-2	WP_015846627.1	ABC transporter permease [Paenibacillus sp. JDR-2]	[K10119] msmG; raffinose/stachyose/melibiose transport system permease protein	-
P. sp. JDR-2	WP_041614656.1	ABC transporter permease [Paenibacillus sp. JDR-2]	[K10118] msmF; raffinose/stachyose/melibiose transport system permease protein	-
P. sp. JDR-2	WP_015846629.1	extracellular solute-binding protein [Paenibacillus sp. JDR-2]	[K10117] msmE; raffinose/stachyose/melibiose transport system substrate-binding protein	-
P. sp. JDR-2	WP_015846646.1	sugar hydrolase [Paenibacillus sp. JDR-2]	-	GH78
P. sp. JDR-2	WP_015846650.1	ABC transporter substrate-binding protein [Paenibacillus sp. JDR-2]	[K10117] msmE; raffinose/stachyose/melibiose transport system substrate-binding protein	-
P. sp. JDR-2	WP_015846658.1	PTS cellobiose transporter subunit IIC [Paenibacillus sp. JDR-2]	[K02761] PTS-Cel-EIIC; PTS system, cellobiose-specific IIC component	-
P. sp. JDR-2	WP_015846671.1	beta-galactosidase [Paenibacillus sp. JDR-2]	-	GH35
P. sp. JDR-2	WP_015846673.1	xylose isomerase [Paenibacillus sp. JDR-2]	-	-
P. sp. JDR-2	WP_015846683.1	glycoside hydrolase family 2 [Paenibacillus sp. JDR-2]	-	GH2
P. sp. JDR-2	WP_015846686.1	multidrug DMT transporter permease [Paenibacillus sp. JDR-2]	-	-
P. sp. JDR-2	WP_015846721.1	phage late control D family protein [Paenibacillus macerans]	-	-
P. sp. JDR-2	WP_015846734.1	glycoside hydrolase [Paenibacillus sp. JDR-2]	[K01179] E3.2.1.4; endoglucanase [EC:3.2.1.4]	GH5
P. sp. JDR-2	WP_015846760.1	sugar kinase [Paenibacillus sp. JDR-2]	[K00847] E2.7.1.4; fructokinase [EC:2.7.1.4]	-
P. sp. JDR-2	WP_015846767.1	multidrug MFS transporter [Paenibacillus sp. JDR-2]	-	-
P. sp. JDR-2	WP_015846784.1	alpha-L-fucosidase [Paenibacillus sp. JDR-2]	[K01206] FUCA; alpha-L-fucosidase [EC:3.2.1.51]	GH29
P. sp. JDR-2	WP_015846786.1	ABC transporter substrate-binding protein [Paenibacillus sp. JDR-2]	[K02027] ABC.MS.S; multiple sugar transport system substrate-binding protein	-
P. sp. JDR-2	WP_015846787.1	sugar ABC transporter ATP-binding protein [Paenibacillus sp. JDR-2]	[K02026] ABC.MS.P1; multiple sugar transport system permease protein	-
P. sp. JDR-2	WP_015846788.1	sugar ABC transporter permease [Paenibacillus sp. JDR-2]	[K02025] ABC.MS.P; multiple sugar transport system permease protein	-
P. sp. JDR-2	WP_015846792.1	beta-xylosidase [Paenibacillus massiliensis]	-	CBM32+GH43
P. sp. JDR-2	WP_015846805.1	alpha-L-rhamnosidase [Paenibacillus sp. JDR-2]	-	GH78
P. sp. JDR-2	WP_015846807.1	ABC transporter substrate-binding protein [Paenibacillus sp. JDR-2]	[K17318] lplA; putative aldouronate transport system substrate-binding protein	-
P. sp. JDR-2	WP_015846822.1	sugar ABC transporter permease [Paenibacillus sp. JDR-2]	[K02026] ABC.MS.P1; multiple sugar transport system permease protein	-
P. sp. JDR-2	WP_015846823.1	ABC transporter permease [Paenibacillus sp. JDR-2]	[K02025] ABC.MS.P; multiple sugar transport system permease protein	-
P. sp. JDR-2	WP_015846824.1	extracellular solute-binding protein [Paenibacillus sp. JDR-2]	[K02027] ABC.MS.S; multiple sugar transport system substrate-binding protein	-
P. sp. JDR-2	WP_015846825.1	glycoside hydrolase [Paenibacillus sp. JDR-2]	-	GH31
P. sp. JDR-2	WP_015846861.1	membrane protein [Paenibacillus sp. JDR-2]	[K06295] gerKA; spore germination protein KA	-
P. sp. JDR-2	WP_015846863.1	sugar ABC transporter permease [Paenibacillus sp. JDR-2]	[K17320] lplC; putative aldouronate transport system permease protein	-
P. sp. JDR-2	WP_015846865.1	sugar ABC transporter substrate-binding protein [Paenibacillus sp. JDR-2]	[K17318] lplA; putative aldouronate transport system substrate-binding protein	-
P. sp. JDR-2	WP_015846876.1	LacI family transcriptional regulator [Paenibacillus sp. JDR-2]	[K10439] rbsB; ribose transport system substrate-binding protein	-
P. sp. JDR-2	WP_015846877.1	ribose ABC transporter permease [Paenibacillus sp. JDR-2]	[K10440] rbsC; ribose transport system permease protein	-
P. sp. JDR-2	WP_015846878.1	D-ribose transporter ATP-binding protein [Paenibacillus sp. JDR-2]	[K10441] rbsA; ribose transport system ATP-binding protein [EC:3.6.3.17]	-
P. sp. JDR-2	WP_015846879.1	LacI family transcriptional regulator [Paenibacillus sp. JDR-2]	[K10439] rbsB; ribose transport system substrate-binding protein	-
P. sp. JDR-2	WP_015846899.1	sugar ABC transporter permease [Paenibacillus sp. JDR-2]	[K17320] lplC; putative aldouronate transport system permease protein	-
P. sp. JDR-2	WP_015846900.1	protein lplB [Paenibacillus sp. JDR-2]	[K17319] lplB; putative aldouronate transport system permease protein	-
P. sp. JDR-2	WP_015846930.1	polysaccharide deacetylase [Paenibacillus sp. JDR-2]	-	CE4
P. sp. JDR-2	WP_015846960.1	glycosidase [Paenibacillus sp. JDR-2]	[K20885] beta-1	GH130
P. sp. JDR-2	WP_015846962.1	sugar ABC transporter permease [Paenibacillus sp. JDR-2]	[K02026] ABC.MS.P1; multiple sugar transport system permease protein	-
P. sp. JDR-2	WP_015846963.1	spermidine/putrescine ABC transporter permease [Paenibacillus sp. JDR-2]	[K02025] ABC.MS.P; multiple sugar transport system permease protein	-
P. sp. JDR-2	WP_015846964.1	sugar ABC transporter substrate-binding protein [Paenibacillus sp. JDR-2]	[K02027] ABC.MS.S; multiple sugar transport system substrate-binding protein	-
P. sp. JDR-2	WP_015846976.1	glyceraldehyde-3-phosphate dehydrogenase [Paenibacillus sp. JDR-2]	[K00134] GAPDH; glyceraldehyde 3-phosphate dehydrogenase [EC:1.2.1.12]	-
P. sp. JDR-2	WP_015846980.1	MFS transporter [Paenibacillus sp. JDR-2]	-	-
P. sp. JDR-2	WP_015846992.1	cupin [Paenibacillus sp. JDR-2]	-	-
P. sp. JDR-2	WP_015846998.1	family 2 glycoside hydrolase [Paenibacillus sp. JDR-2]	-	GH2
P. sp. JDR-2	WP_012772519.1	glycosyl hydrolase family 18 [Paenibacillus sp. JDR-2]	[K01183] E3.2.1.14; chitinase [EC:3.2.1.14]	CBM5+GH18
P. sp. JDR-2	WP_015847028.1	ABC transporter substrate-binding protein [Paenibacillus sp. JDR-2]	[K02027] ABC.MS.S; multiple sugar transport system substrate-binding protein	-
P. sp. JDR-2	WP_015847034.1	endo-13,4-beta-glucanase 1 [Paenibacillus mucilaginosus K02]	-	CBM32+GH81
P. sp. JDR-2	WP_012772520.1	trehalose/maltose hydrolase [Niastella koreensis]	-	GH95
P. sp. JDR-2	WP_015847052.1	ABC transporter substrate-binding protein [Paenibacillus sp. JDR-2]	[K17318] lplA; putative aldouronate transport system substrate-binding protein	-
P. sp. JDR-2	WP_015847054.1	sugar ABC transporter permease [Paenibacillus sp. JDR-2]	[K17319] lplB; putative aldouronate transport system permease protein	-
P. sp. JDR-2	WP_049790111.1	sugar ABC transporter permease [Paenibacillus sp. JDR-2]	[K17320] lplC; putative aldouronate transport system permease protein	-
P. sp. JDR-2	WP_015847055.1	beta-galactosidase [Paenibacillus sp. JDR-2]	-	GH35
P. sp. JDR-2	WP_012772523.1	sugar ABC transporter permease [Paenibacillus sp. JDR-2]	[K17319] lplB; putative aldouronate transport system permease protein	-
P. sp. JDR-2	WP_015847076.1	ABC transporter substrate-binding protein [Paenibacillus sp. JDR-2]	[K02027] ABC.MS.S; multiple sugar transport system substrate-binding protein	-
P. sp. JDR-2	WP_015847081.1	S-layer protein [Paenibacillus sp. JDR-2]	-	SLH
P. sp. JDR-2	WP_015847135.1	ABC transporter substrate-binding protein [Paenibacillus sp. JDR-2]	[K17318] lplA; putative aldouronate transport system substrate-binding protein	-
P. sp. JDR-2	WP_015847136.1	sugar ABC transporter permease [Paenibacillus sp. JDR-2]	[K17320] lplC; putative aldouronate transport system permease protein	-
P. sp. JDR-2	WP_015847137.1	sugar ABC transporter ATPase [Paenibacillus sp. JDR-2]	[K17319] lplB; putative aldouronate transport system permease protein	-
P. sp. JDR-2	WP_015847142.1	ABC transporter permease [Paenibacillus sp. JDR-2]	[K02026] ABC.MS.P1; multiple sugar transport system permease protein	-
P. sp. JDR-2	WP_015847143.1	ABC transporter permease [Paenibacillus sp. JDR-2]	[K02025] ABC.MS.P; multiple sugar transport system permease protein	-
P. sp. JDR-2	WP_041614734.1	extracellular solute-binding protein family 1 [Paenibacillus sp. JDR-2]	-	-
P. sp. JDR-2	WP_015847161.1	glycoside hydrolase family 2 [Paenibacillus sp. JDR-2]	-	GH2
[truncated: 9,630 more rows]
